# Supplementary material for: Metascan: METabolic Analysis, SCreening and ANnotation of Metagenomes
Source: Front Bioinform. 2022 Jun 22;2:861505. doi: 10.3389/fbinf.2022.861505 (PMC9580885; doi:10.3389/fbinf.2022.861505)
Supplement: Supplementary file 1 [file Table2.XLSX]

## Sheet: Sheet1
Supplementary file S3: Calculation of the F1 score and similarity scores of BEACON. The calculation are based on the results from BEACON and are compiled by comparing the NCBI GenBank file and Metascan GenBank files for similar annotations.
	Gene calls	M.a	N.e	P.d	E.c	cM.o	N.m	M.f	cK.s
TP	Detected identical	2960	2193	4324	3988	2294	3400	1875	3089
	Detected similar	472	75	196	97	106	213	73	177
FN	Unique to NCBI	1118	419	653	452	742	896	400	833
FP	Unique to Metascan	1514	490	656	330	357	933	348	825
	ΔrRNA	-1	0	0	0	0	-1	0	-1
	ΔtRNA	57	0	2	2	0	2	1	0
	ΔncRNA	0	-3	-2	-72	0	-2	-2	-3
	Δframeshift/Pseudo	0	-343	-213	-86	-2	-109	-151	-281
	ΔFunctional genes	-1409	-559	-998	-1052	-1438	-648	-379	-797
	Total Reference	4550	2687	5173	4537	3142	4509	2348	4099
	Total Metascan	4946	2758	5176	4415	2757	4546	2296	4091
	TP	3432	2268	4520	4085	2400	3613	1948	3266		TP/(TP+FP)*TP/(TP+FN)
	FN	1118	419	653	452	742	896	400	833		TP/(TP+FP)+TP/(TP+FN)
	FP	1514	490	656	330	357	933	348	825
	TP+FP	4946	2758	5176	4415	2757	4546	2296	4091
	TP+FN	4550	2687	5173	4537	3142	4509	2348	4099
Precision	TP/(TP+FP)	0.693894	0.822335	0.873261	0.925255	0.870511	0.794765	0.848432	0.798338
Recall	TP/(TP+FN)	0.754286	0.844064	0.873768	0.900375	0.763845	0.801286	0.829642	0.79678
	P*R	0.523394	0.694103	0.763027	0.833076	0.664936	0.636834	0.703895	0.636099
	P+R	1.44818	1.6664	1.74703	1.82563	1.63436	1.59605	1.67807	1.59512
	P*R/P+R	0.361415	0.416529	0.436757	0.456323	0.406849	0.399006	0.419466	0.398779
	*2	0.722831	0.833058	0.873514	0.912645	0.813697	0.798012	0.838932	0.797558
	Beacon score	0.72	0.83	0.87	0.91	0.81	0.8	0.84	0.8
	TP	3432	2268	4520	4085	2400	3613	1948	3266		TP
TP+FN	Totx (Ncbi)	4550	2687	5173	4537	3142	4509	2348	4099		Totx+Totz
TP+FP	Totz (Metascan)	4946	2758	5176	4415	2757	4546	2296	4091
	Totzx	9496	5445	10349	8952	5899	9055	4644	8190
Similarity	TP/Totzx	0.361415	0.416529	0.436757	0.456323	0.406849	0.399006	0.419466	0.398779
	*2	0.722831	0.833058	0.873514	0.912645	0.813697	0.798012	0.838932	0.797558
