# Supplementary material for: Metascan: METabolic Analysis, SCreening and ANnotation of Metagenomes
Source: Front Bioinform. 2022 Jun 22;2:861505. doi: 10.3389/fbinf.2022.861505 (PMC9580885; doi:10.3389/fbinf.2022.861505)
Supplement: Supplementary file 2 [file Table3.XLSX]

## Sheet: all results
Supplementary data 4; Results fom the GBK files of the mock community
Protein Name	Gene	KO	gbk	binned, no kegg	binned, kegg	camisim,no kegg	camisim, kegg		unbinned, no kegg	unbinned,kegg
sulfide dehydrogenase [flavocytochrome c] flavoprotein chain (EC:1.8.2.3)	fccB	K17229	1	1	1	1	1		1	1
cytochrome subunit of sulfide dehydrogenase	fccA	K17230	0	5	4	3	3		3	3
sulfide:quinone oxidoreductase [EC:1.8.5.4]	sqr	K17218	4	4	4	4	4		4	4
dissimilatory sulfite reductase alpha subunit [EC:1.8.99.5]	dsrA	K11180	1	0	0	0	0		0	0
dissimilatory sulfite reductase beta subunit [EC:1.8.99.5]	dsrB	K11181	1	0	0	0	0		0	0
anaerobic sulfite reductase subunit A	asrA	K16950	2	0	0	0	0		0	0
anaerobic sulfite reductase subunit B	asrB	K16951	0	0	2	0	1		0	2
anaerobic sulfite reductase subunit C	asrC	K00385	0	0	1	0	1		0	1
sulfur oxygenase/reductase [EC:1.13.11.55]	sor	K16952	0	0	0	0	0		0	0
sulfur dioxygenase [EC:1.13.11.18]	sdo	K17725	0	0	0	0	0		0	0
sulfur-oxidizing protein SoxA; L-cysteine S-thiosulfotransferase [EC:2.8.5.2]	soxA	K17222	1	1	1	1	1		1	1
sulfur-oxidizing protein SoxB; S-sulfosulfanyl-L-cysteine sulfohydrolase [EC:3.1.6.20]	soxB	K17224	1	1	1	1	1		1	1
sulfane dehydrogenase subunit SoxC;	soxC	K17225	2	2	2	2	2		2	2
sulfur-oxidizing protein SoxY	soxY	K17226	3	2	2	2	2		2	2
S-disulfanyl-L-cysteine oxidoreductase SoxD [EC:1.8.2.6]	soxD	K22622	2	2	2	2	2		2	2
L-cysteine S-thiosulfotransferase [EC:2.8.5.2]	soxX	K17223	1	2	1	4	4		2	2
sulfur-oxidizing protein SoxZ	soxZ	K17227	1	1	1	1	1		1	1
adenylylsulfate reductase, subunit A [EC:1.8.99.2]	aprA	K00394	1	1	1	0	0		1	1
adenylylsulfate reductase, subunit B [EC:1.8.99.2]	aprB	K00395	0	4	2	2	1		3	2
sulfate adenylyltransferase [EC:2.7.7.4]	sat	K00958	3	2	2	1	1		2	2
sulfate adenylyltransferase subunit 2 [EC:2.7.7.4]	cysD	K00957	7	7	7	7	7		7	7
3'-phosphoadenosine 5'-phosphosulfate synthase [EC:2.7.7.4 2.7.1.25]	PAPPS	K13811	0	0	0	0	0		0	0
phosphoadenosine phosphosulfate reductase	cysH	K00390	8	6	7	6	6		6	7
sulfite reductase (NADPH) flavoprotein alpha-component	cysJ	K00380	5	4	4	4	4		4	4
sulfite reductase (NADPH) hemoprotein beta-component	cysI	K00381	5	3	3	3	3		3	3
sulfite reductase (ferredoxin)	sir	K00392	2	3	3	3	3		3	3
adenylylsulfate kinase [EC:2.7.1.25]	cysC	K00860	7	11	7	9	7		10	7
sulfate adenylyltransferase subunit 1 [EC:2.7.7.4]	cysN	K00956	2	3	3	3	3		3	3
bifunctional enzyme CysN/CysC [EC:2.7.7.4 2.7.1.25]	cysCN	K00955	3	4	4	4	4		4	4
sulfur reductase molybdopterin subunit	sreA	K17219	0	0	0	0	0		0	0
sulfur reductase FeS subunit	sreB	K17220	0	0	0	0	0		0	0
sulfur reductase membrane anchor	sreC	K17221	0	0	0	0	0		0	0
thiosulfate reductase / polysulfide reductase chain A [EC:1.8.5.5]	PhsA/psrA	K08352	0	4	1	3	0		4	1
thiosulfate reductase electron transport protein	phsB	K08353	0	3	2	3	2		3	2
thiosulfate reductase cytochrome b subunit	phsC	K08354	1	1	1	1	1		1	1
sulfite dehydrogenase (cytochrome C) [EC:1.8.2.1]	sorA	K05301	0	0	0	0	0		0	0
sulfite dehydrogenase (cytochrome C) subunit B	sorB	K05301	0	0	0	0	0		0	0
sulfite oxidase	SUOX	K00387	1	0	2	0	2		0	2
sulfite dehydrogenase (quinone) subunit SoeA	soeA	K21307	0	0	0	0	0		0	0
sulfite dehydrogenase (quinone) subunit SoeB	soeB	K21308	0	0	0	0	0		0	0
sulfite dehydrogenase (quinone) subunit SoeC	soeC	K21309	0	0	0	0	0		0	0
			65	77	71	70	67		73	71
Group A	Fehyd	hydroA1-4	0	0	0	0	0		0	0
Group B	Fehyd	hydroB	0	0	0	0	0		0	0
Group C	Fehyd	HydroC1-3	0	0	0	0	0		0	0
Group Fe	Fehyd	hydroFe	0	0	0	0	0		0	0
Group 1	NiFehyd	Hydro1a-k	6	7	2	7	2		7	2
Group 2a	NiFehyd	Hydro2a-e	3	2	1	2	1		2	1
Group 3a	NiFehyd	Hydro3a-d	3	3	2	2	1		3	2
Group 4	NiFehyd	Hydro4a-i	3	10	7	8	6		10	7
			15	22	12	19	10		22	12
methane/ammonia monooxygenase subunit A [EC:1.14.18.3 1.14.99.39]	pmoA-amoA	K10944	6	6	6	6	6		6	6
methane/ammonia monooxygenase subunit B	pmoB-amoB	K10945	6	6	6	6	6		6	6
methane/ammonia monooxygenase subunit C	pmoC-amoC	K10946	9	8	9	8	9		8	9
	pxm		0	0	0	0	0		0	0
methane monooxygenase component A alpha chain	mmoX	K16157	0	0	0	0	0		0	0
methane monooxygenase component A beta chain	mmoY	K16158	0	0	0	0	0		0	0
methane monooxygenase component A gamma chain	mmoZ	K16159	0	0	0	0	0		0	0
methane monooxygenase regulatory protein B	mmoB	K16160	0	0	0	0	0		0	0
methane monooxygenase component D	mmoD	K16162	0	0	0	0	0		0	0
methyl-coenzyme M reductase alpha subunit [EC:2.8.4.1]	mcrA	K00399	1	1	1	1	1		1	1
methyl-coenzyme M reductase beta subunit [EC:2.8.4.1]	mcrB	K00401	1	1	1	1	1		1	1
methyl-coenzyme M reductase gamma subunit [EC:2.8.4.1]	mcrG	K00402	1	1	1	1	1		1	1
methyl-coenzyme M reductase subunit C	mcrC	K03421	1	1	1	1	1		1	1
			25	24	25	24	25		24	25
methane/ammonia monooxygenase subunit A [EC:1.14.18.3 1.14.99.39]	pmoA-amoA	K10944	0	0	0	0	0		0	0
	ArchamoA	K10944	0	0	0	0	0		0	0
nitrogenase iron-iron protein, alpha chain [EC:1.18.6.1]	anfD	K02586	1	0	0	0	0		0	0
Nitrogenase iron-iron protein, beta chain [EC:1.18.6.1]	anfK	K02591	1	0	0	0	0		0	0
nitrogenase delta subunit [EC:1.18.6.1]	anfG	K00531	1	0	0	0	0		0	0
nitrogenase molybdenum-iron protein alpha chain [EC:1.18.6.1]	nifD	K02586	2	6	8	6	8		6	8
nitrogenase molybdenum-iron protein beta chain [EC:1.18.6.1]	nifK	K02591	2	6	8	6	8		6	8
nitrogenase vanadium-iron protein, alpha chain [EC:1.18.6.1]	vnfD	K02586	1	0	0	0	0		0	0
Nitrogenase vanadium-iron protein beta chain [EC:1.18.6.1]	vnfK	K02591	1	0	0	0	0		0	0
Nitrogenase vanadium-iron protein delta chain [EC:1.18.6.1]	vnfG	K00531	1	2	2	2	2		2	2
nitrogenase iron protein NifH [EC:1.18.6.1]	nifh	K02588	6	5	5	5	5		5	5
periplasmic nitrate reductase NapA [EC:1.7.99.-]	napA	K02567	3	3	3	3	3		3	3
Nitrate reductase cytochrome c-type subunit	napB	K02568	3	2	2	2	2		2	2
nitrate reductase / nitrite oxidoreductase, alpha subunit [EC:1.7.5.1 1.7.99.-]	narG, narZ, nxrA	K00370	10	10	10	9	9		10	10
nitrate reductase / nitrite oxidoreductase, beta subunit [EC:1.7.5.1 1.7.99.-]	narH, narY, nxrB	K00371	10	10	10	9	9		10	10
nitrate reductase gamma subunit	narI, narV	K00374	4	4	4	4	4		4	4
nitrate reductase (NAD(P)H) [EC:1.7.1.1 1.7.1.2 1.7.1.3]	NR	K10534	0	0	0	0	0		0	0
ferredoxin-nitrate reductase [EC:1.7.7.2]	narB	K00367	1	1	2	0	0		1	2
assimilatory nitrate reductase catalytic subunit [EC:1.7.99.-]	nasA	K00372	2	3	3	3	3		3	3
assimilatory nitrate reductase electron transfer subunit [EC:1.7.99.-]	nasB	K00360	0	0	0	0	0		0	0
cytochrome c nitrite reductase small subunit	nrfH	K15876	1	4	4	4	4		2	2
ferredoxin-nitrite reductase [EC:1.7.7.1]	nirA	K00366	0	0	0	0	0		0	0
nitrite reductase (cytochrome c-552) [EC:1.7.2.2]	nrfA	K03385	1	1	1	1	1		1	1
nitrite reductase (NAD(P)H) [EC:1.7.1.4]	NIT-6	K17877	0	0	0	0	0		0	0
cytochrome c nitrite reductase, NrfD subunit [EC:1.7.2.2]	nrfD	K04015	1	1	1	1	1		1	1
nitrite reductase (NADH) large subunit [EC:1.7.1.15]	NirB	K00362	8	4	7	4	6		4	7
nitrite reductase (NADH) small subunit [EC:1.7.1.15]	NirD	K00363	6	11	7	11	7		11	7
nitrite reductase (NO-forming) [EC:1.7.2.1]	nirK	K00368	9	7	9	7	9		7	9
nitrite reductase (NO-forming) / hydroxylamine reductase [EC:1.7.2.1 1.7.99.1]	nirS	K15864	3	3	4	2	3		3	4
octaheme c-type cytochrome, tetrathionate reductase family [EC:1.7.2.2]	otr	K03385	0	0	0	0	0		0	0
nitric oxide reductase subunit B [EC:1.7.2.5]	norB	K04561	6	6	6	6	6		6	6
nitric oxide reductase subunit C	norC	K02305	3	3	3	5	5		3	3
nitrous-oxide reductase [EC:1.7.2.4]	nosZ	K00376	1	1	1	1	1		1	1
Hydrazine oxidoreductase A hydroxylamine oxidoreductase hydrazine dehydrogenase [EC:1.7.2.8]	hzoA / hdh	K20935	2	4	4	1	1		4	4
Hydrazine synthase subunit A [EC 1.7.2.7]	hzsC	K20932	3	3	4	1	2		3	4
hydrazine synthase subunit B [EC 1.7.2.7]	hzsB	K20933	3	3	3	1	1		3	3
hydrazine synthase subunit C [EC:1.7.2.7]	hzsA	K20934	2	2	2	2	2		2	2
hydroxylamine dehydrogenase [EC:1.7.2.6]	hao	K10535	10	4	6	4	4		4	6
urease subunit alpha [EC:3.5.1.5]	ureC	K01428	2	2	2	2	2		2	2
urease subunit beta [EC:3.5.1.5]	ureB	K01429	2	1	1	1	1		1	1
urease subunit gamma [EC:3.5.1.5]	ureA	K01430	2	2	2	2	2		2	2
urease subunit beta/gamma [EC:3.5.1.5]	ureAB	K14048	0	0	0	0	0		0	0
urease [EC:3.5.1.5]	URE	K01427	0	0	0	0	0		0	0
cyanate lyase [EC:4.2.1.104]	cynS	K01725	3	3	3	3	3		3	3
nitrile hydratase subunit alpha [EC:4.2.1.84]	nthA	K01721	0	0	0	0	0		0	0
nitrile hydratase subunit beta [EC:4.2.1.84]	nthB	K20807	0	0	0	0	0		0	0
			117	117	127	108	114		115	125
cytochrome c oxidase subunit I [EC:1.9.3.1]	coxA	K02274	11	10	11	10	11		10	11
cytochrome c oxidase subunit I,coxAC; cytochrome c oxidase subunit I+III	coxA, coxAC	K02274,K15408	0	0	0	0			0	0
cytochrome c oxidase subunit II [EC:1.9.3.1]	coxB	K02275	9	7	9	7	9		7	9
cytochrome c oxidase cbb3-type subunit I [EC:1.9.3.1]	ccoN	K00404	3	2	3	2	3		2	3
cytochrome c oxidase cbb3-type subunit II	ccoO	K00405	3	3	3	3	3		3	3
cytochrome c oxidase cbb3-type subunit III	ccoP	K00406	3	14	10	9	5		11	7
cytochrome o ubiquinol oxidase subunit II [EC:1.10.3.10]	cyoA	K02297	3	3	3	3	3		3	3
cytochrome o ubiquinol oxidase subunit IV	cyoD	K02300	3	3	3	3	3		3	3
heme o synthase [EC:2.5.1.141]	cyoE	K02257	5	3	5	3	5		3	5
cytochrome bd ubiquinol oxidase subunit I [EC:1.10.3.14]	cydA	K00425	7	6	6	6	6		6	6
cytochrome bd ubiquinol oxidase subunit II [EC:1.10.3.14]	cydB	K00426	6	6	6	6	6		6	6
cytochrome aa3-600 menaquinol oxidase subunit II [EC:1.10.3.12]	qoxA	K02826	0	0	0	0	0		0	0
cytochrome aa3-600 menaquinol oxidase subunit I [EC:1.10.3.12]	qoxB	K02827	0	3	0	3	0		3	0
cytochrome aa3-600 menaquinol oxidase subunit I,qoxC; cytochrome aa3-600 menaquinol oxidase subunit III	qoxB	K02827,K02828	0	0	0	0	0		0	0
			53	60	59	55	54		57	56
PPQ-depenent methanol dehydrogenase [EC:1.1.2.7]	xoxF	K14028	2	0	0	0	0		0	0
PPQ-depenent methanol dehydrogenase [EC:1.1.2.7]	MxaF/mdh	K14028	4	7	6	7	6		7	6
methanol dehydrogenase (cytochrome c) subunit 2	mdh2, mxaI	K14029	2	2	2	2	2		2	2
methanol dehydrogenase [EC:1.1.1.244]	mdh	K00093	0	3	0	3	0		3	0
NDMA-dependent methanol dehydrogenase EC 1.1.1.244	mdo	K00093	0	0	0	0	0		0	0
alcohol oxidase [EC:1.1.3.13]	MOX	K17066	0	0	0	0	0		0	0
methylamine dehydrogenase light chain [EC:1.4.9.1]	mauA	K15228	2	2	2	1	1		1	1
methylamine dehydrogenase heavy chain [EC:1.4.9.1]	mauB	K15229	2	2	2	2	2		2	2
glutathione-independent formaldehyde dehydrogenase [EC:1.2.1.46]	fdhA	K00148	2	2	2	2	2		2	2
[methyl-Co(III) methylamine-specific corrinoid protein]:coenzyme M methyltransferase [EC:2.1.1.247]	mtbA	K14082	2	1	1	1	1		1	1
[methyl-Co(III) methanol-specific corrinoid protein]:coenzyme M methyltransferase [ec:2.1.1.246]	mtaA	K14080	8	8	8	8	8		8	8
S-formylglutathione hydrolase [EC:3.1.2.12]	fghA	K01070	4	4	4	4	4		4	4
S-(hydroxymethyl)glutathione dehydrogenase / alcohol dehydrogenase [EC:1.1.1.284 1.1.1.1]	adhC	K00121	3	6	6	6	6		6	6
S-(hydroxymethyl)mycothiol dehydrogenase [EC:1.1.1.306]	adhE	K00153	0	0	0	0	0		0	0
5,6,7,8-tetrahydromethanopterin hydro-lyase [EC:4.2.1.147]	fae	K10713	2	2	2	2	2		2	2
formylmethanofuran--tetrahydromethanopterin N-formyltransferase [EC:2.3.1.101]	ftr	K00672	2	2	2	2	2		2	2
methenyltetrahydromethanopterin cyclohydrolase [EC:3.5.4.27]	mch	K01499	2	2	2	2	2		2	2
formate dehydrogenase [EC:1.17.1.9]	FDH	K00122	2	2	2	2	2		2	2
formate dehydrogenase major subunit [EC:1.17.1.9]	fdoG, fdhF, fdwA	K00123	6	9	9	9	9		9	9
formate dehydrogenase beta subunit [EC:1.17.1.9]	fdwB	K22515	0	1					1
formate dehydrogenase iron-sulfur subunit	fdoH, fdsB	K00124	7	19	7	15	7		19	7
formate dehydrogenase subunit gamma	fdoI, fdsG	K00127	5	17	6	14	6		17	6
formate dehydrogenase subunit delta [EC:1.17.1.9]	fdsD	K00126	2	2	2	2	2		2	2
formate dehydrogenase (coenzyme F420) beta subunit [EC:1.17.98.3 1.8.98.6]	fdhB	K00125	0	0	0	2	0		0	0
formate dehydrogenase (coenzyme F420) alpha subunit [EC:1.17.98.3 1.8.98.6]	fdhA	K22516	0	1	1	1	1		1	1
formate dehydrogenase (NADP+) alpha subunit [EC:1.17.1.10]	fdhA	K05299	5	7	6	5	4		7	6
formate dehydrogenase (NADP+) beta subunit [EC:1.17.1.10]	fdhB	K15022	4	7	7	3	3		7	7
			68	108	79	95	72		107	78
aerobic carbon-monoxide dehydrogenase small subunit [EC:1.2.5.3]	coxS	K03518	0	2	0	2	0		2	0
aerobic carbon-monoxide dehydrogenase medium subunit [EC:1.2.5.3]	coxM	K03519	0	0	0	0	0		0	0
aerobic carbon-monoxide dehydrogenase large subunit [EC:1.2.5.3]	coxL	K03520	0	4	0	3	0		4	0
ribulose-bisphosphate carboxylase large chain [EC:4.1.1.39] Form I	rbcL	K01601	5	7	6	7	6		7	6
ribulose-bisphosphate carboxylase large chain [EC:4.1.1.39] Form II	rbcL	K01601	0	0	0	0	0		0	0
ribulose-bisphosphate carboxylase large chain [EC:4.1.1.39] Form II/III	rbcL	K01601	0	0	0	0	0		0	0
ribulose-bisphosphate carboxylase large chain [EC:4.1.1.39] Form III	rbcL	K01601	0	0	0	0	0		0	0
ribulose-bisphosphate carboxylase large chain [EC:4.1.1.39] Form IV	rbcL	K01601	0	0	0	0	0		0	0
ribulose-bisphosphate carboxylase small chain [EC:4.1.1.39]	rbcS	K01602	4	4	4	4	4		4	4
phosphoribulokinase [EC:2.7.1.19]	PRK, prkB;	K00855	7	6	7	6	7		6	7
acetyl-CoA synthase [EC:2.3.1.169]	acsB	K14138	1	1	1	0	0		1	1
acetyl-CoA decarbonylase/synthase complex subunit beta [EC:2.3.1.-]	cdhC	K00193	2	2	2	2	2		2	2
acetyl-CoA decarbonylase/synthase complex subunit alpha [EC:1.2.7.4]	cdhA	K00192	3	3	3	3	3		3	3
acetyl-CoA decarbonylase/synthase complex subunit gamma [EC:2.1.1.245]	cdhE, acsC	K00197	3	3	3	2	2		3	3
acetyl-CoA decarbonylase/synthase complex subunit epsilon	cdhB	K00195	2	2	2	2	2		2	2
acetyl-CoA decarbonylase/synthase complex subunit delta [EC:2.1.1.245]	cdhD/acsD	K00194	3	3	3	2	2		3	3
anaerobic carbon-monoxide dehydrogenase catalytic subunit [EC:1.2.7.4]	cooS, acsA	K00198	4	4	4	2	2		4	4
anaerobic carbon-monoxide dehydrogenase iron sulfur subunit	cooF	K00196	2	30	15	23	11		24	13
glycine hydroxymethyltransferase [EC:2.1.2.1]	glyA, SHMT	K00600	8	7	7	6	6		7	7
malate-CoA ligase subunit beta [EC:6.2.1.9]	mtkA	K14067	1	8	1	7	1		8	1
malate-CoA ligase subunit alpha [EC:6.2.1.9]	mtkB	K08692	1	8	1	7	1		8	1
3-hexulose-6-phosphate synthase [EC:4.1.2.43]	hxlA	K08093	0	1	1	1	1		1	1
bifunctional enzyme Fae/Hps [EC:4.2.1.147 4.1.2.43]	fae-hps	K13812	1	1	1	1	1		1	1
3-hexulose-6-phosphate synthase / 6-phospho-3-hexuloisomerase [EC:4.1.2.43 5.3.1.27]	hps-phi	K13831	2	2	2	1	1		2	2
pyruvate ferredoxin oxidoreductase alpha subunit [EC:1.2.7.1]	porA	K00169	4	4	4	3	3		4	4
pyruvate ferredoxin oxidoreductase beta subunit [EC:1.2.7.1]	porB	K00170	6	5	6	5	5		5	6
pyruvate ferredoxin oxidoreductase delta subunit [EC:1.2.7.1]	porD	K00171	1	9	7	8	6		7	5
pyruvate ferredoxin oxidoreductase gamma subunit [EC:1.2.7.1]	porG	K00172	4	3	4	3	3		3	4
pyruvate-ferredoxin/flavodoxin oxidoreductase [EC:1.2.7.1 1.2.7.-]	por, nifJ	K03737	4	3	3	3	3		3	3
malyl-CoA/(S)-citramalyl-CoA lyase [ec:4.1.3.24,4.1.3.25]	mcl	K08691	2	2	2	2	2		2	2
succinate semialdehyde reductase (NADPH) [EC:1.1.1.-]	K14465	K14465	0	0	0	0	0		0	0
2-oxoglutarate/2-oxoacid ferredoxin oxidoreductase subunit alpha [EC:1.2.7.3 1.2.7.11]	korA, oorA, oforA	K00174	5	5	5	3	2		5	5
2-oxoglutarate/2-oxoacid ferredoxin oxidoreductase subunit beta [EC:1.2.7.3 1.2.7.11]	korB, oorB, oforB	K00175	5	4	5	2	2		4	5
2-oxoglutarate ferredoxin oxidoreductase subunit delta [EC:1.2.7.3]	korD, oorD	K00176	1	15	13	8	4		9	7
2-oxoglutarate ferredoxin oxidoreductase subunit gamma [EC:1.2.7.3]	korC, oorC	K00177	2	4	4	3	3		4	4
ATP-citrate lyase alpha-subunit [EC:2.3.3.8]	aclA	K15230	1	1	1	1	1		1	1
ATP-citrate lyase beta-subunit [EC:2.3.3.8]	aclB	K15231	1	1	1	1	1		1	1
			85	154	118	123	87		140	108
2-haloacid dehalogenase [EC:3.8.1.2]	dehII	K01560	3	4	3	4	3		4	3
Tetrachloroethene reductive dehalogenase catalytic subunit PceA [EC:1.21.99.5]	Rdh, pceA	K21647	0	0	0	0	0		0	0
DMSO reductase family type II enzyme, molybdopterin subunit / Perchlorate reductase subunit alpha (EC:1.97.1.-)	pcrA	K17050	0	0	0	0	0		0	0
clrA, serA; complex iron-sulfur molybdoenzyme family reductase subunit alpha	clrA, serA	K17050	0	0	0	0	0		0	0
DMSO reductase family type II enzyme, iron-sulfur subunit / Perchlorate reductase subunit beta	pcrB	K17051	0	0	0	0	0		0	0
clrb, serB; complex iron-sulfur molybdoenzyme family reductase subunit beta	clrb, serB	K17051	0	0	0	0	0		0	0
serC, clrC; selenate/chlorate reductase subunit gamma [ec:1.97.1.9,1.97.1.1]	serC, clrC	K17052	0	0	0	0	0		0	0
chlorite dismutase [EC:1.13.11.49]	cld	K09162	1	1	1	1	1		1	1
arsenite oxidase small subunit [EC:1.20.2.1 1.20.9.1]	aoxA	K08355	0	9	0	5	0		8	0
arsenite oxidase large subunit [EC:1.20.2.1 1.20.9.1]	aoxB	K08356	0	0	0	0	0		0	0
arsenate reductase (glutaredoxin) [EC:1.20.4.1]	arsC	K03741	10	14	11	13	11		13	11
arsenate reductase (thioredoxin) [EC.1.20.4.- 3.1.3.48]	arsC	K03741	0	0	0	0	0		0	0
arsenate reductase, glutathione/glutaredoxin type	arsC	K03741	1	0	0	0	0		0	0
putative selenate reductase FAD-binding subunit	ygfM	K12529	1	1	1	1	1		1	1
probable selenate reductase, molybdenum-binding subunit	xdhD	K12528	1	1	1	1	1		1	1
putative selenate reductase [EC:1.97.1.9]	ygfK	K12527	1	1	1	1	1		1	1
decaheme c-type cytochrome, OmcA/MtrC family	mtrC	UNKNOWN2	0	0	0	0	0		0	0
decaheme-associated outer membrane protein, MtrB/PioB family	mtrB	UNKNOWN3	1	0	0	0	0		0	0
			19	31	18	26	18		29	18
			447	593	509	520	447		567	493
GOJCMDDF_00511 hydrogenase, group IVb	Non-hydrogenase	4e-149							GOJCMDDF_00511 hydrogenase, group IVb NADH dehydrogenase (quinone) subunit D [Nitrospira moscoviensis]
KBFFLDKN_01892 hydrogenase, group IVf	Non-hydrogenase	0							KBFFLDKN_01892 hydrogenase, group IVf hydrogenase expression protein HypE [Methylacidiphilum fumariolicum]
GOJCMDDF_03534 hydrogenase, group IVf	Non-hydrogenase	0							GOJCMDDF_03534 hydrogenase, group IVf hypothetical protein [Nitrospira moscoviensis]
GBBEBAPJ_01563 hydrogenase, group IVg	Non-hydrogenase	1e-95							GBBEBAPJ_01563 hydrogenase, group IVg NADH-quinone oxidoreductase subunit D [Methanosarcina acetivorans]
EEFLDCAI_02484 hydrogenase, group IVg	Non-hydrogenase	8e-164							EEFLDCAI_02484 hydrogenase, group IVg NADH dehydrogenase (quinone) subunit D [Candidatus Kuenenia stuttgartiensis]
DADDGMAH_02461 hydrogenase, group IVf	Non-hydrogenase	8e-161							DADDGMAH_02461 hydrogenase, group IVf hydrogenase 2 large subunit [Escherichia coli]
GBBEBAPJ_04724 hydrogenase, group IVf	Non-hydrogenase	0							GBBEBAPJ_04724 hydrogenase, group IVf hydrogenase large subunit [Methanosarcina acetivorans]
LIDNACAJ_03091 hydrogenase, group Ic	[NiFe] Group 1c	0							>LIDNACAJ_03091 hydrogenase, group Ic hydrogenase 2 large subunit [Escherichia coli]
IKLFGCLD_03145 hydrogenase, group Id	[NiFe] Group 1d	0							>IKLFGCLD_03145 hydrogenase, group Id MULTISPECIES: nickel-dependent hydrogenase large subunit [Paracoccus]
KBFFLDKN_01168 hydrogenase, group Id	[NiFe] Group 1d	0							>KBFFLDKN_01168 hydrogenase, group Id nickel-dependent hydrogenase large subunit [Methylacidiphilum fumariolicum]
LIDNACAJ_00999 hydrogenase, group Id	[NiFe] Group 1d	0							>LIDNACAJ_00999 hydrogenase, group Id Ni/Fe-hydrogenase large subunit [Escherichia coli]
KBFFLDKN_01690 hydrogenase, group Ih	[NiFe] Group 1h	0							>KBFFLDKN_01690 hydrogenase, group Ih nickel-dependent hydrogenase large subunit [Methylacidiphilum fumariolicum]
GBBEBAPJ_01195 hydrogenase, group Ik	[NiFe] Group 1k	0							>GBBEBAPJ_01195 hydrogenase, group Ik nickel-dependent hydrogenase large subunit [Methanosarcina acetivorans]
GBBEBAPJ_01200 hydrogenase, group Ik	[NiFe] Group 1k	0							>GBBEBAPJ_01200 hydrogenase, group Ik nickel-dependent hydrogenase large subunit [Methanosarcina acetivorans]
GOJCMDDF_01539 hydrogenase, group IIa	[NiFe] Group 2a	0							>GOJCMDDF_01539 hydrogenase, group IIa nickel-dependent hydrogenase large subunit [Nitrospira moscoviensis]
IKLFGCLD_03142 hydrogenase, group IIb	[NiFe] Group 2b	0							>IKLFGCLD_03142 hydrogenase, group IIb MULTISPECIES: nickel-dependent hydrogenase large subunit [Paracoccus]
GBBEBAPJ_01012 hydrogenase, group IIIa	[NiFe] Group 3a	0							>GBBEBAPJ_01012 hydrogenase, group IIIa coenzyme F420 hydrogenase subunit alpha [Methanosarcina acetivorans]
EEFLDCAI_03700 hydrogenase, group IIIb	[NiFe] Group 3b	9e-163							>EEFLDCAI_03700 hydrogenase, group IIIb Ni/Fe hydrogenase subunit alpha [Candidatus Kuenenia stuttgartiensis]
KBFFLDKN_00382 hydrogenase, group IIIb	[NiFe] Group 3b	0							>KBFFLDKN_00382 hydrogenase, group IIIb Ni/Fe hydrogenase subunit alpha [Methylacidiphilum fumariolicum]
LIDNACAJ_02574 hydrogenase, group IVa	[NiFe] Group 4a	0							>LIDNACAJ_02574 hydrogenase, group IVa hydrogenase 4 catalytic subunit HyfG [Escherichia coli]
LIDNACAJ_02812 hydrogenase, group IVa	[NiFe] Group 4a	0							>LIDNACAJ_02812 hydrogenase, group IVa formate hydrogenlyase subunit E [Escherichia coli]
EEFLDCAI_01540 hydrogenase, group IVf	[NiFe] Group 4f	0							>EEFLDCAI_01540 hydrogenase, group IVf NADH-quinone oxidoreductase subunit F [Candidatus Kuenenia stuttgartiensis]

## Sheet: Genbank overview
Cycle	GBK	camisim,no kegg	binned, no kegg	camisim, kegg	binned, kegg		camisim,no kegg	binned, no kegg	camisim, kegg	binned, kegg
Sulphur	65	70	77	67	71		107.7	118.5	103.1	109.2
Hydrogen	15	19	22	10	12		126.7	146.7	66.7	80
Methane	25	24	24	25	25		96	96	100	100
Nitrogen	117	108	117	114	127		92.3	100	97.4	108.5
ATP	53	55	60	54	59		103.8	113.2	101.9	111.3
C1	68	95	108	72	79		139.7	158.8	105.9	116.2
Carbon fixation	85	123	154	87	118		144.7	181.2	102.4	138.8
Miscellaneous	19	26	31	18	18		136.8	163.2	94.7	94.7
All	447	520	593	447	509		116.3	132.7	100	113.9
