# Supplementary material for: Metascan: METabolic Analysis, SCreening and ANnotation of Metagenomes
Source: Front Bioinform. 2022 Jun 22;2:861505. doi: 10.3389/fbinf.2022.861505 (PMC9580885; doi:10.3389/fbinf.2022.861505)
Supplement: Supplementary file 4 [file DataSheet6.xlsx]

## Sheet: #O%O
Supplementary data 6 : raw data from the Metascan analyses, organisms involved
				kegg-binned			keygenes-binned
		Gene		N# org	%O-Depth		N# org	%O-Depth	Full description
Formaldehyde Assimilation
	1	K08691		25	1.66		24	1.61	mcl; malyl-CoA/(S)-citramalyl-CoA lyase
	2	K08692		8	0.66		610	28.86	mtkB; malate-CoA ligase subunit alpha
		K14067		12	1.13		611	29.37	mtkA; malate-CoA ligase subunit beta
	3	K00600		1859	79.58		1833	78.95	glyA, SHMT; glycine hydroxymethyltransferase
	4	K13812		3	0.09		1	0.02	fae-hps; bifunctional enzyme Fae/Hps
		K08093		115	8.81		132	9.24	hxlA; 3-hexulose-6-phosphate synthase
		K13831		48	1.52		48	1.52	hps-phi; 3-hexulose-6-phosphate synthase / 6-phospho-3-hexuloisomerase
Methanotrophy
	5	K15228		5	0.14		5	0.14	mauA; methylamine dehydrogenase light chain
		K15229		4	0.13		4	0.13	mauB; methylamine dehydrogenase heavy chain
Methanotrophy (core)
	6	K10944		8	0.59		0	0	pmoA-amoA; methane/ammonia monooxygenase subunit A
		K10945		3	0.52		3	0.52	pmoB-amoB; methane/ammonia monooxygenase subunit B
		K10946		4	0.59		1	0.11	pmoC-amoC; methane/ammonia monooxygenase subunit C
	7	K14028		13	0.55		51	2.89	mdh1, mxaF; methanol dehydrogenase (cytochrome c) subunit 1
		K17066		0	0		2	0.04	MOX; alcohol oxidase
		K00093		0	0		23	1.61	mdh; (NDMA dependent) methanol dehydrogenase
Methanotrophy
	8	K01070		59	5.95		58	5.94	frmB, ESD, fghA; S-formylglutathione hydrolase
		K00121		221	11.52		216	11.41	frmA, ADH5, adhC; S-(hydroxymethyl)glutathione dehydrogenase / alcohol dehydrogenase
		K00148		11	1.96		11	1.96	fdhA; glutathione-independent formaldehyde dehydrogenase
	9	K00126		17	0.98		17	0.98	fdsD; formate dehydrogenase subunit delta
		K00123		475	22.2		484	22.4	fdoG, fdhF, fdwA; formate dehydrogenase major subunit
		K00127		111	6.59		799	35.26	fdoI, fdsG; formate dehydrogenase subunit gamma
		K00124		283	12.3		704	31.36	fdoH, fdsB; formate dehydrogenase iron-sulfur subunit
		K22515		56	4.89		280	14.03	fdwB; formate dehydrogenase beta subunit
		K22516		39	1.39		30	1.09	fdhA; formate dehydrogenase (coenzyme F420) alpha subunit
		K00125		29	0.74		15	0.43	fdhB; formate dehydrogenase (coenzyme F420) beta subunit
		K00122		18	1.23		18	1.23	FDH; formate dehydrogenase
Methanogenesis
	10	K22516		39	1.39		30	1.09	fdhA; formate dehydrogenase (coenzyme F420) alpha subunit
		K00125		29	0.74		15	0.43	fdhB; formate dehydrogenase (coenzyme F420) beta subunit
	11	K14080		25	0.71		14	0.31	mtaA; [methyl-Co(III) methanol-specific corrinoid protein]:coenzyme M methyltransferase
	13	K10713		10	0.74		10	0.74	fae; 5,6,7,8-tetrahydromethanopterin hydro-lyase
		K13812		3	0.09		1	0.02	fae-hps; bifunctional enzyme Fae/Hps
	14	K00672		11	0.68		11	0.68	ftr; formylmethanofuran--tetrahydromethanopterin N-formyltransferase
	15	K01499		18	0.96		17	0.93	mch; methenyltetrahydromethanopterin cyclohydrolase
	16	K00197		159	5.16		150	4.96	cdhE, acsC; acetyl-CoA decarbonylase/synthase complex subunit gamma
		K00194		124	4.09		113	3.36	cdhD, acsD; acetyl-CoA decarbonylase/synthase complex subunit delta
		K00193		14	0.37		14	0.37	cdhC; acetyl-CoA decarbonylase/synthase complex subunit beta
Wood-Ljungdahl pathway
	17	K00197		159	5.16		150	4.96	cdhE, acsC; acetyl-CoA decarbonylase/synthase complex subunit gamma
		K00193		14	0.37		14	0.37	cdhC; acetyl-CoA decarbonylase/synthase complex subunit beta
		K00194		124	4.09		113	3.36	cdhD, acsD; acetyl-CoA decarbonylase/synthase complex subunit delta
		K14138		126	4.11		126	4.11	acsB; acetyl-CoA synthase
	18	K03518		313	14.06		408	17.58	coxS; aerobic carbon-monoxide dehydrogenase small subunit
		K00192		20	0.56		20	0.56	cdhA; acetyl-CoA decarbonylase/synthase complex subunit alpha
		K00195		12	0.35		12	0.35	cdhB; acetyl-CoA decarbonylase/synthase complex subunit epsilon
		K03520		153	7.83		378	17.86	coxL, cutL; aerobic carbon-monoxide dehydrogenase large subunit
		K03519		218	10.69		105	6.54	coxM, cutM; aerobic carbon-monoxide dehydrogenase medium subunit
	19	K00198		143	4.97		143	4.97	cooS, acsA; anaerobic carbon-monoxide dehydrogenase catalytic subunit
		K00196		422	15.83		835	34.76	cooF; anaerobic carbon-monoxide dehydrogenase iron sulfur subunit
	20	K15022		308	13.09		286	12.04	fdhB; formate dehydrogenase (NADP+) beta subunit
		K05299		215	8.18		383	18.01	fdhA; formate dehydrogenase (NADP+) alpha subunit
Citric Acid cycle
	21	K08691		25	1.66		24	1.61	mcl; malyl-CoA/(S)-citramalyl-CoA lyase
	23	K00176		837	32.51		901	35.96	korD, oorD; 2-oxoglutarate ferredoxin oxidoreductase subunit delta
		K00177		638	25.37		638	25.37	korC, oorC; 2-oxoglutarate ferredoxin oxidoreductase subunit gamma
		K00174		1035	37.8		1022	37.9	korA, oorA, oforA; 2-oxoglutarate/2-oxoacid ferredoxin oxidoreductase subunit alpha
		K00175		1014	37.06		897	33.12	korB, oorB, oforB; 2-oxoglutarate/2-oxoacid ferredoxin oxidoreductase subunit beta
	24	K03737		397	17.79		397	17.79	por, nifJ; pyruvate-ferredoxin/flavodoxin oxidoreductase
		K00169		374	14.22		364	13.84	porA; pyruvate ferredoxin oxidoreductase alpha subunit
		K00172		381	14.05		373	13.67	porG; pyruvate ferredoxin oxidoreductase gamma subunit
		K00171		561	23.4		632	25.86	porD; pyruvate ferredoxin oxidoreductase delta subunit
		K00170		351	13.29		340	12.73	porB; pyruvate ferredoxin oxidoreductase beta subunit
	25	K15230		29	1.35		81	4.24	aclA; ATP-citrate lyase alpha-subunit
		K15231		47	2.27		58	2.66	aclB; ATP-citrate lyase beta-subunit
Oxidative phosphorylation
	26	K00404		192	12.8		196	12.93	ccoN; cytochrome c oxidase cbb3-type subunit I
		K02827		1	0.01		71	5.43	qoxB; cytochrome aa3-600 menaquinol oxidase subunit I
		K02274,K15408		18	0.3		10	0.32	coxA, ctaD; cytochrome c oxidase subunit I,coxAC; cytochrome c oxidase subunit I+III
		K02275		513	23.1		452	21.24	coxB, ctaC; cytochrome c oxidase subunit II
		K02826		1	0.01		1	0.01	qoxA; cytochrome aa3-600 menaquinol oxidase subunit II
		K02257		448	20.94		214	12.94	COX10, ctaB, cyoE; heme o synthase
		K00426		300	17.58		281	16.63	cydB; cytochrome bd ubiquinol oxidase subunit II
		K00425		310	17.82		309	17.8	cydA; cytochrome bd ubiquinol oxidase subunit I
		K00405		192	12.81		163	11.02	ccoO; cytochrome c oxidase cbb3-type subunit II
		K02297		66	5.05		59	4.66	cyoA; cytochrome o ubiquinol oxidase subunit II
		K02300		65	5		119	6.79	cyoD; cytochrome o ubiquinol oxidase subunit IV
		K02274		476	21.99		474	21.89	coxA, ctaD; cytochrome c oxidase subunit I
		K00406		326	17.22		341	18.22	ccoP; cytochrome c oxidase cbb3-type subunit III
		K02827,K02828		0	0		3	0.25	qoxB; cytochrome aa3-600 menaquinol oxidase subunit I,qoxC; cytochrome aa3-600 menaquinol oxidase subunit III
Calvin cycle									Full description
	27	K00855		99	5.4		82	4.95	PRK, prkB; phosphoribulokinase
		K01601		150	8.22		156	8.41	rbcL; ribulose-bisphosphate carboxylase large chain
		K01602		38	1.91		38	1.91	rbcS; ribulose-bisphosphate carboxylase small chain
Sulfide oxidation II
	29	K16952		2	0.09		2	0.09	sor; sulfur oxygenase/reductase
Sulfur reduction
	30	K17230		184	11.99		194	12.25	fccA; cytochrome subunit of sulfide dehydrogenase
		K17229		41	2.03		28	1.16	fccB; sulfide dehydrogenase [flavocytochrome c] flavoprotein chain
Sulfide oxidation I
	31	K17218		378	17.77		371	17.56	sqr; sulfide:quinone oxidoreductase
Sulfur oxidation
	32	K16952		2	0.09		2	0.09	sor; sulfur oxygenase/reductase
Sulfide oxidation III
	33	K17725		48	1.98		5	0.12	ETHE1; sulfur dioxygenase
Sulfite oxidation
	34	K21307		85	3.73		83	3.71	soeA; sulfite dehydrogenase (quinone) subunit SoeA
		K21309		43	2.1		41	2.05	soeC; sulfite dehydrogenase (quinone) subunit SoeC
		K00387		41	1.73		1	0.03	SUOX; sulfite oxidase
		K21308		39	1.99		39	1.99	soeB; sulfite dehydrogenase (quinone) subunit SoeB
		K05301		76	6.49		76	6.49	E1.8.2.1; sulfite dehydrogenase
Sulfite reduction
	35	K00958		266	9.99		257	9.63	sat, met3; sulfate adenylyltransferase
		K00956		170	9.4		139	8.38	cysN; sulfate adenylyltransferase subunit 1
		K00955		175	7.85		175	7.85	cysNC; bifunctional enzyme CysN/CysC
		K00957		295	15.41		285	15.11	cysD; sulfate adenylyltransferase subunit 2
		K13811		12	0.79		0	0	PAPSS; 3'-phosphoadenosine 5'-phosphosulfate synthase
	36	K00957		295	15.41		285	15.11	cysD; sulfate adenylyltransferase subunit 2
		K00958		266	9.99		257	9.63	sat, met3; sulfate adenylyltransferase
		K00956		170	9.4		139	8.38	cysN; sulfate adenylyltransferase subunit 1
	37	K13811		12	0.79		0	0	PAPSS; 3'-phosphoadenosine 5'-phosphosulfate synthase
		K00955		175	7.85		175	7.85	cysNC; bifunctional enzyme CysN/CysC
		K00860		507	22.2		724	31.75	cysC; adenylylsulfate kinase
	38	K00395		313	13.01		339	13.65	aprB; adenylylsulfate reductase, subunit B
		K00394		120	4.43		108	4.03	aprA; adenylylsulfate reductase, subunit A
	39	K00390		388	19.12		233	13.72	cysH; phosphoadenosine phosphosulfate reductase
Sulfate reduction
	40	K11180		112	4.13		105	3.9	dsrA; dissimilatory sulfite reductase alpha subunit
		K11181		110	4.1		110	4.1	dsrB; dissimilatory sulfite reductase beta subunit
	41	K00381		122	9.1		121	9.08	cysI; sulfite reductase (NADPH) hemoprotein beta-component
		K00380		44	3.89		42	3.85	cysJ; sulfite reductase (NADPH) flavoprotein alpha-component
		K00392		166	6.7		165	6.68	sir; sulfite reductase (ferredoxin)
	42	K16950		3	0.09		3	0.09	asrA; anaerobic sulfite reductase subunit A
		K16951		196	6.73		2	0.03	asrB; anaerobic sulfite reductase subunit B
		K00385		3	0.09		3	0.09	asrC; anaerobic sulfite reductase subunit C
Thiosulfate reduction
	43	K08354		21	0.85		0	0	phsC; thiosulfate reductase cytochrome b subunit
		K08353		29	0.7		264	9.72	phsB; thiosulfate reductase electron transport protein
		K08352		374	17.42		361	16.98	phsA, psrA; thiosulfate reductase / polysulfide reductase chain A
thiosulfate oxidation
	44	K17226		102	4.95		99	4.51	soxY; sulfur-oxidizing protein SoxY
		K17224		60	2.87		57	2.79	soxB; sulfur-oxidizing protein SoxB
		K17225		52	4.12		51	4.09	soxC; sulfane dehydrogenase subunit SoxC
		K17223		175	8.52		199	9.74	soxX; sulfur-oxidizing protein SoxX
		K17222		55	2.8		47	2.55	soxA; sulfur-oxidizing protein SoxA
		K22622		86	4.83		91	5.02	soxD; S-disulfanyl-L-cysteine oxidoreductase SoxD
		K17227		102	4.32		102	4.32	soxZ; sulfur-oxidizing protein SoxZ
Nitrogen fixation
	46	K02588		93	5.25		87	5.11	nifH; nitrogenase iron protein NifH
		K02586		97	5.36		84	4.71	nifD; nitrogenase molybdenum-iron protein alpha chain
		K02591		94	5.37		81	4.98	nifK; nitrogenase molybdenum-iron protein beta chain
		K00531		1	0.02		1	0.02	anfG; nitrogenase delta subunit
Ammonium oxidation
	47	K10944		8	0.59		0	0	pmoA-amoA; methane/ammonia monooxygenase subunit A
		K10946		4	0.59		1	0.11	pmoC-amoC; methane/ammonia monooxygenase subunit C
		K10945		3	0.52		3	0.52	pmoB-amoB; methane/ammonia monooxygenase subunit B
	48	K10535		39	1.78		14	0.59	hao; hydroxylamine dehydrogenase
	49	K15876		270	11.67		270	11.67	nrfH; cytochrome c nitrite reductase small subunit
		K00362		262	14.51		151	9.74	nirB; nitrite reductase (NADH) large subunit
		K04015		3	0.64		1	0.01	nrfD; protein NrfD
		K00363		251	13.26		499	21.97	nirD; nitrite reductase (NADH) small subunit
		K00366		42	1.94		36	1.65	nirA; ferredoxin-nitrite reductase
		K03385		164	8.83		154	8.42	nrfA; nitrite reductase (cytochrome c-552)
Nitrite oxidation
	50	K00371		254	13.59		253	13.57	narH, narY, nxrB; nitrate reductase / nitrite oxidoreductase, beta subunit
		K00370		265	13.66		265	13.66	narG, narZ, nxrA; nitrate reductase / nitrite oxidoreductase, alpha subunit
	51	K00360		48	1.82		2	0.59	nasB; assimilatory nitrate reductase electron transfer subunit
		K00371		254	13.59		253	13.57	narH, narY, nxrB; nitrate reductase / nitrite oxidoreductase, beta subunit
		K00367		28	1.28		23	1.1	narB; ferredoxin-nitrate reductase
		K00370		265	13.66		265	13.66	narG, narZ, nxrA; nitrate reductase / nitrite oxidoreductase, alpha subunit
		K00372		108	8.33		107	8.3	nasA; assimilatory nitrate reductase catalytic subunit
		K02568		60	2.24		48	1.79	napB; cytochrome c-type protein NapB
		K00374		194	10.5		117	6.24	narI, narV; nitrate reductase gamma subunit
		K02567		86	3		86	3	napA; periplasmic nitrate reductase NapA
Nitrate reduction
	52	K00370		265	13.66		265	13.66	narG, narZ, nxrA; nitrate reductase / nitrite oxidoreductase, alpha subunit
		K02568		60	2.24		48	1.79	napB; cytochrome c-type protein NapB
		K00374		194	10.5		117	6.24	narI, narV; nitrate reductase gamma subunit
		K00371		254	13.59		253	13.57	narH, narY, nxrB; nitrate reductase / nitrite oxidoreductase, beta subunit
		K02567		86	3		86	3	napA; periplasmic nitrate reductase NapA
Nitrite reduction
	53	K15864		103	4.73		86	4.07	nirS; nitrite reductase (NO-forming) / hydroxylamine reductase
		K00368		195	8.22		159	7.04	nirK; nitrite reductase (NO-forming)
Nitric oxide reductase
	54	K02305		179	6.9		168	6.55	norC; nitric oxide reductase subunit C
		K04561		164	9.57		164	9.57	norB; nitric oxide reductase subunit B
Nitrous oxide reductase
	55	K00376		108	6.19		98	5.89	nosZ; nitrous-oxide reductase
Anammox (core)
	56	K20932		10	0.4		9	0.32	K20932; hydrazine synthase subunit
		K20934		17	0.61		15	0.58	K20934; hydrazine synthase subunit
		K20933		9	0.34		9	0.34	K20933; hydrazine synthase subunit
	58	K20935		22	0.87		22	0.87	hdh; hydrazine dehydrogenase
Annamox
	57	K00372		108	8.33		107	8.3	nasA; assimilatory nitrate reductase catalytic subunit
		K00360		48	1.82		2	0.59	nasB; assimilatory nitrate reductase electron transfer subunit
N-compounds
	59	K01721		29	1.62		28	1.57	nthA; nitrile hydratase subunit alpha
		K20807		7	0.44		2	0.2	nthB; nitrile hydratase subunit beta
	60	K01725		46	5.41		46	5.41	cynS; cyanate lyase
	61	K01430		77	7.46		77	7.46	ureA; urease subunit gamma
		K01429		73	7.42		73	7.42	ureB; urease subunit beta
		K01428		76	7.55		76	7.55	ureC; urease subunit alpha
		K14048		4	0.09		0	0	ureAB; urease subunit gamma/beta
H2 formation
	66	hydroC2		25	0.99		14	0.61	Fe-Fe hydrogenase Group C2
		hydroC3		89	4.06		89	4.06	Fe-Fe hydrogenase Group C3
		hydroA3		109	5.62		231	11.26	Fe-Fe hydrogenase Group A3
		hydroA1		3	0.04		5	0.07	Fe-Fe hydrogenase Group A1
		hydroB		24	0.81		24	0.81	Fe-Fe hydrogenase Group B
		hydroA4		3	0.04		2	0.03	Fe-Fe hydrogenase Group A4
		hydroC1		51	1.93		49	1.89	Fe-Fe hydrogenase Group C1
Dehydrogenases
	67	hydro1a		8	0.43		39	1.34	Ni-Fe hydrogenase Group 1a
		hydro3c		6	0.15		124	4.6	Ni-Fe hydrogenase Group IIIc
		hydro1c		5	0.15		17	0.59	Ni-Fe hydrogenase Group Ic
		hydro4b		11	0.34		16	0.46	Ni-Fe hydrogenase Group IVb
		hydro1b		19	0.94		25	1.39	Ni-Fe hydrogenase Group Ib
		hydro4d		5	0.19		5	0.19	Ni-Fe hydrogenase Group IVd
		hydro2d		8	0.36		8	0.36	Ni-Fe hydrogenase Group IId
		hydro4g		92	2.89		210	6.62	Ni-Fe hydrogenase Group IVg
		hydro4f		368	16.2		325	13.71	Ni-Fe hydrogenase Group IVf
		hydro1e		10	0.64		16	0.82	Ni-Fe hydrogenase Group Ie
		hydro4e		27	1.55		25	1.53	Ni-Fe hydrogenase Group IVe
		hydro2c		3	0.09		4	0.13	Ni-Fe hydrogenase Group IIc
		hydro3b		402	13.68		400	13.64	Ni-Fe hydrogenase Group IIIb
		hydro2b		13	0.88		20	1.08	Ni-Fe hydrogenase Group IIb
		hydro3d		94	5.27		94	5.27	Ni-Fe hydrogenase Group IIId
		hydro1f		32	1.25		35	1.3	Ni-Fe hydrogenase Group If
		hydro1d		0	0		19	0.65	Ni-Fe hydrogenase Group Id
		hydro1h		0	0		1	0.03	Ni-Fe hydrogenase Group Ih
Misc. Chloor
	62	K17050		52	2.44		50	2.41	clrA, serA; complex iron-sulfur molybdoenzyme family reductase subunit alpha
		K17052		6	0.25		3	0.19	clrC, serC; complex iron-sulfur molybdoenzyme family reductase subunit gamma
		K21647		13	0.27		2	0.03	pceA; tetrachloroethene reductive dehalogenase
		K01560		173	11.08		875	36.19	E3.8.1.2; 2-haloacid dehalogenase
		K17051		44	2.2		42	2.16	clrb, serB; complex iron-sulfur molybdoenzyme family reductase subunit beta
		K09162		1	0.02		0	0	cld; chlorite dismutase
Misc. Arsenite
	63	K08355		59	3.15		502	20.3	aoxA; arsenite oxidase small subunit
		K08356		24	1.61		24	1.61	aoxB; arsenite oxidase large subunit
		K03741		1460	33.66		802	36.54	ARSC2, arsC; arsenate reductase
Misc. Selenium
	64	K17050		52	2.44		50	2.41	clrA, serA; complex iron-sulfur molybdoenzyme family reductase subunit alpha
		K12529		3	0.06		0	0	ygfM; putative selenate reductase FAD-binding subunit
		K12528		77	3.33		87	3.61	xdhD; putative selenate reductase molybdopterin-binding subunit
		K12527		88	3.25		64	2.65	ygfK; putative selenate reductase
		K17052		6	0.25		3	0.19	clrC, serC; complex iron-sulfur molybdoenzyme family reductase subunit gamma
		K17051		44	2.2		42	2.16	clrb, serB; complex iron-sulfur molybdoenzyme family reductase subunit beta
Misc. Decaheme
	65	UNKNOWN3		81	4.44		41	2.47	mtrB; Decaheme-associated outer membrane protein, MtrB/PioB family
		UNKNOWN2		31	1.06		28	0.97	mtrC; Decaheme c-type cytochrome, OmcA/MtrC family

## Sheet: #G%G
Supplementary data 6 : raw data from the Metascan analyses, genes invloved
			kegg.binned			keygenes.binned			unbinned.keygenes			DRAM.unbinned		DRAM.binned		METABOLIC.unbinned
		Gene	N# genes	%genes		N# genes	%genes		N# genes	%genes		#genes	%genes	#genes	%genes	#genes	%genes	Full description
Formaldehyde Assimilation
	1	K08691	28	0.08		27	0.06		25	0.07		23		24				mcl; malyl-CoA/(S)-citramalyl-CoA lyase
	2	K08692	8	0.02		654	1.55		622	1.69								mtkB; malate-CoA ligase subunit alpha
		K14067	12	0.03		641	1.51		633	1.72								mtkA; malate-CoA ligase subunit beta
	3	K00600	1961	5.69		1919	4.54		1891	5.15								glyA, SHMT; glycine hydroxymethyltransferase
	4	K13812	3	0.01		1	0		1	0		2		2				fae-hps; bifunctional enzyme Fae/Hps
		K08093	150	0.44		215	0.51		194	0.53		8		8				hxlA; 3-hexulose-6-phosphate synthase
		K13831	49	0.14		49	0.12		48	0.13		45		45				hps-phi; 3-hexulose-6-phosphate synthase / 6-phospho-3-hexuloisomerase
Methanotrophy
	5	K15228	7	0.02		7	0.02		7	0.02						7		mauA; methylamine dehydrogenase light chain
		K15229	6	0.02		5	0.01		5	0.01						6		mauB; methylamine dehydrogenase heavy chain
Methanotrophy (core)
	6	K10944	12	0.02		0	0		0	0		6		6		0		pmoA-amoA; methane/ammonia monooxygenase subunit A
		K10945	5	0.01		5	0.01		6	0.02		6		6		3		pmoB-amoB; methane/ammonia monooxygenase subunit B
		K10946	6	0.02		1	0		1	0		6		6		5		pmoC-amoC; methane/ammonia monooxygenase subunit C
	7	K14028	14	0.04		82	0.19		73	0.2		0		0		66		mdh1, mxaF; methanol dehydrogenase (cytochrome c) subunit 1
		K17066	0	0		2	0		1	0		0		0				MOX; alcohol oxidase
		K00093	0	0		28	0.07		26	0.07						0		mdh; (NDMA dependent) methanol dehydrogenase
Methanotrophy
	8	K01070	62	0.18		61	0.14		61	0.17						70		frmB, ESD, fghA; S-formylglutathione hydrolase
		K00121	291	0.84		290	0.69		280	0.76		65		65		71		frmA, ADH5, adhC; S-(hydroxymethyl)glutathione dehydrogenase / alcohol dehydrogenase
		K00148	13	0.04		13	0.03		12	0.03						11		fdhA; glutathione-independent formaldehyde dehydrogenase
	9	K00126	17	0.05		17	0.04		16	0.04								fdsD; formate dehydrogenase subunit delta
		K00123	748	2.17		770	1.82		753	2.05						216		fdoG, fdhF, fdwA; formate dehydrogenase major subunit
		K00127	126	0.37		1413	3.34		1381	3.76								fdoI, fdsG; formate dehydrogenase subunit gamma
		K00124	369	1.07		1018	2.41		973	2.65						389		fdoH, fdsB; formate dehydrogenase iron-sulfur subunit
		K22515	61	0.18		382	0.9		367	1						56		fdwB; formate dehydrogenase beta subunit
		K22516	43	0.12		32	0.08		31	0.08		18		18		58		fdhA; formate dehydrogenase (coenzyme F420) alpha subunit
		K00125	31	0.09		16	0.04		13	0.04		121		123		109		fdhB; formate dehydrogenase (coenzyme F420) beta subunit
		K00122	18	0.05		18	0.04		17	0.05								FDH; formate dehydrogenase
Methanogenesis
	10	K22516	43	0.12		32	0.08		31	0.08		18		18		58		fdhA; formate dehydrogenase (coenzyme F420) alpha subunit
		K00125	31	0.09		16	0.04		13	0.04		121		123		109		fdhB; formate dehydrogenase (coenzyme F420) beta subunit
	11	K14080	29	0.08		17	0.04		15	0.04		2		2				mtaA; [methyl-Co(III) methanol-specific corrinoid protein]:coenzyme M methyltransferase
	13	K10713	15	0.04		15	0.04		15	0.04						28		fae; 5,6,7,8-tetrahydromethanopterin hydro-lyase
		K13812	3	0.01		1	0		1	0		2		2				fae-hps; bifunctional enzyme Fae/Hps
	14	K00672	19	0.06		19	0.04		18	0.05		20		20				ftr; formylmethanofuran--tetrahydromethanopterin N-formyltransferase
	15	K01499	20	0.06		17	0.04		15	0.04		18		18				mch; methenyltetrahydromethanopterin cyclohydrolase
	16	K00197	173	0.5		158	0.37		156	0.43		161		164		160		cdhE, acsC; acetyl-CoA decarbonylase/synthase complex subunit gamma
		K00194	127	0.37		115	0.27		112	0.31		103		104		137		cdhD, acsD; acetyl-CoA decarbonylase/synthase complex subunit delta
		K00193	16	0.05		16	0.04		15	0.04		7		7				cdhC; acetyl-CoA decarbonylase/synthase complex subunit beta
Wood-Ljungdahl pathway
	17	K00197	173	0.5		158	0.37		156	0.43		161		164		160		cdhE, acsC; acetyl-CoA decarbonylase/synthase complex subunit gamma
		K00193	16	0.05		16	0.04		15	0.04		7		7				cdhC; acetyl-CoA decarbonylase/synthase complex subunit beta
		K00194	127	0.37		115	0.27		112	0.31		103		104		137		cdhD, acsD; acetyl-CoA decarbonylase/synthase complex subunit delta
		K14138	134	0.39		134	0.32		130	0.35		106		108				acsB; acetyl-CoA synthase
	18	K03518	863	2.51		1209	2.86		1183	3.22		501		504		556		coxS; aerobic carbon-monoxide dehydrogenase small subunit
		K00192	20	0.06		20	0.05		20	0.05		20		20				cdhA; acetyl-CoA decarbonylase/synthase complex subunit alpha
		K00195	13	0.04		13	0.03		13	0.04		11		11				cdhB; acetyl-CoA decarbonylase/synthase complex subunit epsilon
		K03520	548	1.59		1325	3.13		1298	3.54		345		350		338		coxL, cutL; aerobic carbon-monoxide dehydrogenase large subunit
		K03519	554	1.61		186	0.44		164	0.45		239		241		339		coxM, cutM; aerobic carbon-monoxide dehydrogenase medium subunit
	19	K00198	170	0.49		168	0.4		168	0.46		169		170		184		cooS, acsA; anaerobic carbon-monoxide dehydrogenase catalytic subunit
		K00196	654	1.9		1862	4.4		833	2.27		142		143		564		cooF; anaerobic carbon-monoxide dehydrogenase iron sulfur subunit
	20	K15022	483	1.4		431	1.02		398	1.08		74		75				fdhB; formate dehydrogenase (NADP+) beta subunit
		K05299	267	0.78		453	1.07		441	1.2		29		29				fdhA; formate dehydrogenase (NADP+) alpha subunit
Citric Acid cycle
	21	K08691	28	0.08		27	0.06		25	0.07		23		24				mcl; malyl-CoA/(S)-citramalyl-CoA lyase
	23	K00176	1613	4.68		1724	4.07		921	2.51		466		470				korD, oorD; 2-oxoglutarate ferredoxin oxidoreductase subunit delta
		K00177	1054	3.06		1054	2.49		1015	2.77		544		551				korC, oorC; 2-oxoglutarate ferredoxin oxidoreductase subunit gamma
		K00174	1647	4.78		1608	3.8		1578	4.3		1669		1686				korA, oorA, oforA; 2-oxoglutarate/2-oxoacid ferredoxin oxidoreductase subunit alpha
		K00175	1545	4.49		1329	3.14		1280	3.49		1505		1520				korB, oorB, oforB; 2-oxoglutarate/2-oxoacid ferredoxin oxidoreductase subunit beta
	24	K03737	440	1.28		440	1.04		435	1.19		446		448				por, nifJ; pyruvate-ferredoxin/flavodoxin oxidoreductase
		K00169	462	1.34		452	1.07		449	1.22		503		544				porA; pyruvate ferredoxin oxidoreductase alpha subunit
		K00172	473	1.37		460	1.09		452	1.23		541		506				porG; pyruvate ferredoxin oxidoreductase gamma subunit
		K00171	768	2.23		957	2.26		565	1.54		242		243				porD; pyruvate ferredoxin oxidoreductase delta subunit
		K00170	430	1.25		405	0.96		398	1.08		428		430				porB; pyruvate ferredoxin oxidoreductase beta subunit
	25	K15230	32	0.09		85	0.2		82	0.22		16		16		106		aclA; ATP-citrate lyase alpha-subunit
		K15231	47	0.14		58	0.14		58	0.16		34		34		118		aclB; ATP-citrate lyase beta-subunit
Oxidative phosphorylation
	26	K00404	214	0.62		219	0.52		216	0.59		120		121		275		ccoN; cytochrome c oxidase cbb3-type subunit I
		K02827	1	0		78	0.18		77	0.21		1		1		1		qoxB; cytochrome aa3-600 menaquinol oxidase subunit I
		K02274,K15408	18	0.03		10	0.02		10	0.03		202		202		356		coxA, ctaD; cytochrome c oxidase subunit I,coxAC; cytochrome c oxidase subunit I+III
		K02275	728	2.11		593	1.4		528	1.44		434		438		422		coxB, ctaC; cytochrome c oxidase subunit II
		K02826	1	0		1	0		1	0		0		0		3		qoxA; cytochrome aa3-600 menaquinol oxidase subunit II
		K02257	499	1.45		239	0.56		225	0.61		544		548				COX10, ctaB, cyoE; heme o synthase
		K00426	335	0.97		313	0.74		309	0.84		366		367		338		cydB; cytochrome bd ubiquinol oxidase subunit II
		K00425	350	1.02		349	0.82		346	0.94		552		554		578		cydA; cytochrome bd ubiquinol oxidase subunit I
		K00405	213	0.62		179	0.42		147	0.4		113		114		268		ccoO; cytochrome c oxidase cbb3-type subunit II
		K02297	72	0.21		65	0.15		65	0.18		69		69		71		cyoA; cytochrome o ubiquinol oxidase subunit II
		K02300	69	0.2		124	0.29		73	0.2		65		65		67		cyoD; cytochrome o ubiquinol oxidase subunit IV
		K02274	689	2		676	1.6		667	1.82		185		185		356		coxA, ctaD; cytochrome c oxidase subunit I
		K00406	409	1.19		464	1.1		241	0.66		248		250		441		ccoP; cytochrome c oxidase cbb3-type subunit III
		K02827,K02828	0	0		3	0.01		3	0.01		1		1		1		qoxB; cytochrome aa3-600 menaquinol oxidase subunit I,qoxC; cytochrome aa3-600 menaquinol oxidase subunit III
Calvin cycle																		Full description
	27	K00855	114	0.33		97	0.23		97	0.26		125		125				PRK, prkB; phosphoribulokinase
		K01601	167	0.48		174	0.41		171	0.47		98		98		38		rbcL; ribulose-bisphosphate carboxylase large chain
		K01602	38	0.11		38	0.09		38	0.1		39		39		36		rbcS; ribulose-bisphosphate carboxylase small chain
Sulfide oxidation II
	29	K16952	2	0.01		2	0		2	0.01						2		sor; sulfur oxygenase/reductase
Sulfur reduction
	30	K17230	514	1.49		533	1.26		451	1.23								fccA; cytochrome subunit of sulfide dehydrogenase
		K17229	47	0.14		32	0.08		32	0.09						0		fccB; sulfide dehydrogenase [flavocytochrome c] flavoprotein chain
Sulfide oxidation I
	31	K17218	511	1.48		497	1.17		491	1.34						171		sqr; sulfide:quinone oxidoreductase
Sulfur oxidation
	32	K16952	2	0.01		2	0		2	0.01						2		sor; sulfur oxygenase/reductase
Sulfide oxidation III
	33	K17725	52	0.15		5	0.01		1	0						587		ETHE1; sulfur dioxygenase
Sulfite oxidation
	34	K21307	156	0.45		163	0.39		152	0.41								soeA; sulfite dehydrogenase (quinone) subunit SoeA
		K21309	45	0.13		43	0.1		43	0.12								soeC; sulfite dehydrogenase (quinone) subunit SoeC
		K00387	49	0.14		1	0		1	0								SUOX; sulfite oxidase
		K21308	40	0.12		40	0.09		40	0.11								soeB; sulfite dehydrogenase (quinone) subunit SoeB
		K05301	103	0.3		105	0.25		88	0.24								E1.8.2.1; sulfite dehydrogenase
Sulfite reduction
	35	K00958	282	0.82		270	0.64		279	0.76		316		317		321		sat, met3; sulfate adenylyltransferase
		K00956	174	0.51		143	0.34		140	0.38		132		133		206		cysN; sulfate adenylyltransferase subunit 1
		K00955	192	0.56		192	0.45		190	0.52		72		72		71		cysNC; bifunctional enzyme CysN/CysC
		K00957	320	0.93		310	0.73		309	0.84		321		322		337		cysD; sulfate adenylyltransferase subunit 2
		K13811	12	0.03		0	0		0	0		0		0				PAPSS; 3'-phosphoadenosine 5'-phosphosulfate synthase
	36	K00957	320	0.93		310	0.73		309	0.84		321		322		337		cysD; sulfate adenylyltransferase subunit 2
		K00958	282	0.82		270	0.64		279	0.76		316		317		321		sat, met3; sulfate adenylyltransferase
		K00956	174	0.51		143	0.34		140	0.38		132		133		206		cysN; sulfate adenylyltransferase subunit 1
	37	K13811	12	0.03		0	0		0	0		0		0				PAPSS; 3'-phosphoadenosine 5'-phosphosulfate synthase
		K00955	192	0.56		192	0.45		190	0.52		72		72		71		cysNC; bifunctional enzyme CysN/CysC
		K00860	589	1.71		874	2.07		449	1.22		62		62		68		cysC; adenylylsulfate kinase
	38	K00395	385	1.12		428	1.01		213	0.58		124		125		93		aprB; adenylylsulfate reductase, subunit B
		K00394	143	0.42		125	0.3		125	0.34		121		121		83		aprA; adenylylsulfate reductase, subunit A
	39	K00390	399	1.16		239	0.56		216	0.59		388		391		378		cysH; phosphoadenosine phosphosulfate reductase
Sulfate reduction
	40	K11180	129	0.37		121	0.29		120	0.33		124		124		127		dsrA; dissimilatory sulfite reductase alpha subunit
		K11181	122	0.35		122	0.29		122	0.33		122		122		125		dsrB; dissimilatory sulfite reductase beta subunit
	41	K00381	128	0.37		127	0.3		125	0.34		93		94				cysI; sulfite reductase (NADPH) hemoprotein beta-component
		K00380	51	0.15		48	0.11		47	0.13		12		12		12		cysJ; sulfite reductase (NADPH) flavoprotein alpha-component
		K00392	197	0.57		195	0.46		193	0.53		26		26				sir; sulfite reductase (ferredoxin)
	42	K16950	3	0.01		3	0.01		3	0.01						3		asrA; anaerobic sulfite reductase subunit A
		K16951	215	0.62		2	0		2	0.01						4		asrB; anaerobic sulfite reductase subunit B
		K00385	3	0.01		3	0.01		3	0.01						3		asrC; anaerobic sulfite reductase subunit C
Thiosulfate reduction
	43	K08354	21	0.06		0	0		0	0								phsC; thiosulfate reductase cytochrome b subunit
		K08353	31	0.09		408	0.96		385	1.05								phsB; thiosulfate reductase electron transport protein
		K08352	770	2.24		736	1.74		684	1.86		234		236		107		phsA, psrA; thiosulfate reductase / polysulfide reductase chain A
thiosulfate oxidation
	44	K17226	140	0.41		134	0.32		133	0.36		124		124		84		soxY; sulfur-oxidizing protein SoxY
		K17224	71	0.21		68	0.16		67	0.18		71		72		25		soxB; sulfur-oxidizing protein SoxB
		K17225	90	0.26		89	0.21		88	0.24		63		64		32		soxC; sulfane dehydrogenase subunit SoxC
		K17223	221	0.64		277	0.65		113	0.31		64		64		320		soxX; sulfur-oxidizing protein SoxX
		K17222	64	0.19		54	0.13		52	0.14		68		68		81		soxA; sulfur-oxidizing protein SoxA
		K22622	149	0.43		153	0.36		111	0.3		76		77		127		soxD; S-disulfanyl-L-cysteine oxidoreductase SoxD
		K17227	124	0.36		124	0.29		123	0.34		94		94		100		soxZ; sulfur-oxidizing protein SoxZ
Nitrogen fixation
	46	K02588	96	0.28		88	0.21		88	0.24		87		87		102		nifH; nitrogenase iron protein NifH
		K02586	147	0.43		106	0.25		102	0.28		75		75		86		nifD; nitrogenase molybdenum-iron protein alpha chain
		K02591	148	0.43		103	0.24		103	0.28		74		74		83		nifK; nitrogenase molybdenum-iron protein beta chain
		K00531	1	0		1	0		1	0		0		0		0		anfG; nitrogenase delta subunit
Ammonium oxidation
	47	K10944	12	0.02		0	0		0	0		6		6		6		pmoA-amoA; methane/ammonia monooxygenase subunit A
		K10946	6	0.02		1	0		1	0		6		6		3		pmoC-amoC; methane/ammonia monooxygenase subunit C
		K10945	5	0.01		5	0.01		6	0.02		6		6		1		pmoB-amoB; methane/ammonia monooxygenase subunit B
	48	K10535	61	0.18		19	0.04		16	0.04		266		267				hao; hydroxylamine dehydrogenase
	49	K15876	336	0.98		336	0.79		210	0.57		123		125		142		nrfH; cytochrome c nitrite reductase small subunit
		K00362	314	0.91		178	0.42		171	0.47		157		159		159		nirB; nitrite reductase (NADH) large subunit
		K04015	4	0.01		1	0		1	0						0		nrfD; protein NrfD
		K00363	294	0.85		734	1.73		670	1.83		175		177		151		nirD; nitrite reductase (NADH) small subunit
		K00366	57	0.17		51	0.12		51	0.14		19		19				nirA; ferredoxin-nitrite reductase
		K03385	186	0.54		169	0.4		166	0.45		170		172		290		nrfA; nitrite reductase (cytochrome c-552)
Nitrite oxidation
	50	K00371	277	0.8		276	0.65		274	0.75		198		198		149		narH, narY, nxrB; nitrate reductase / nitrite oxidoreductase, beta subunit
		K00370	297	0.86		297	0.7		294	0.8		142		142		162		narG, narZ, nxrA; nitrate reductase / nitrite oxidoreductase, alpha subunit
	51	K00360	50	0.15		2	0		2	0.01		0		0				nasB; assimilatory nitrate reductase electron transfer subunit
		K00371	277	0.8		276	0.65		274	0.75		198		198		149		narH, narY, nxrB; nitrate reductase / nitrite oxidoreductase, beta subunit
		K00367	28	0.08		23	0.05		23	0.06		5		5				narB; ferredoxin-nitrate reductase
		K00370	297	0.86		297	0.7		294	0.8		142		142		162		narG, narZ, nxrA; nitrate reductase / nitrite oxidoreductase, alpha subunit
		K00372	120	0.35		119	0.28		118	0.32		68		69				nasA; assimilatory nitrate reductase catalytic subunit
		K02568	62	0.18		49	0.12		41	0.11		67		68		73		napB; cytochrome c-type protein NapB
		K00374	200	0.58		117	0.28		107	0.29		140		140				narI, narV; nitrate reductase gamma subunit
		K02567	92	0.27		92	0.22		91	0.25		78		79		87		napA; periplasmic nitrate reductase NapA
Nitrate reduction
	52	K00370	297	0.86		297	0.7		294	0.8		142		142		148		narG, narZ, nxrA; nitrate reductase / nitrite oxidoreductase, alpha subunit
		K02568	62	0.18		49	0.12		41	0.11		67		68		73		napB; cytochrome c-type protein NapB
		K00374	200	0.58		117	0.28		107	0.29		140		140				narI, narV; nitrate reductase gamma subunit
		K00371	277	0.8		276	0.65		274	0.75		198		198		148		narH, narY, nxrB; nitrate reductase / nitrite oxidoreductase, beta subunit
		K02567	92	0.27		92	0.22		91	0.25		78		79		87		napA; periplasmic nitrate reductase NapA
Nitrite reduction
	53	K15864	148	0.43		93	0.22		92	0.25		104		105		110		nirS; nitrite reductase (NO-forming) / hydroxylamine reductase
		K00368	213	0.62		171	0.4		168	0.46		195		196		201		nirK; nitrite reductase (NO-forming)
Nitric oxide reductase
	54	K02305	207	0.6		202	0.48		108	0.29		97		97		340		norC; nitric oxide reductase subunit C
		K04561	181	0.53		181	0.43		181	0.49		194		194		209		norB; nitric oxide reductase subunit B
Nitrous oxide reductase
	55	K00376	109	0.32		99	0.23		98	0.27		96		97				nosZ; nitrous-oxide reductase
Anammox (core)
	56	K20932	10	0.03		9	0.02		9	0.02		0		0		15		K20932; hydrazine synthase subunit
		K20934	19	0.06		17	0.04		17	0.05		0		0				K20934; hydrazine synthase subunit
		K20933	10	0.03		10	0.02		10	0.03		0		0				K20933; hydrazine synthase subunit
	58	K20935	53	0.15		53	0.13		53	0.14		0		0		60		hdh; hydrazine dehydrogenase
Annamox
	57	K00372	120	0.35		119	0.28		118	0.32		68		69				nasA; assimilatory nitrate reductase catalytic subunit
		K00360	50	0.15		2	0		2	0.01		0		0				nasB; assimilatory nitrate reductase electron transfer subunit
N-compounds
	59	K01721	36	0.1		35	0.08		33	0.09						28		nthA; nitrile hydratase subunit alpha
		K20807	10	0.03		2	0		2	0.01						10		nthB; nitrile hydratase subunit beta
	60	K01725	52	0.15		52	0.12		52	0.14								cynS; cyanate lyase
	61	K01430	82	0.24		82	0.19		81	0.22						88		ureA; urease subunit gamma
		K01429	76	0.22		76	0.18		75	0.2						82		ureB; urease subunit beta
		K01428	82	0.24		82	0.19		81	0.22						89		ureC; urease subunit alpha
		K14048	4	0.01		0	0		0	0								ureAB; urease subunit gamma/beta
H2 formation
	66	hydroC2	37	0.11		25	0.06		25	0.07						25		Fe-Fe hydrogenase Group C2
		hydroC3	104	0.3		104	0.25		103	0.28						109		Fe-Fe hydrogenase Group C3
		hydroA3	109	0.32		344	0.81		342	0.93						0		Fe-Fe hydrogenase Group A3
		hydroA1	3	0.01		5	0.01		5	0.01						271		Fe-Fe hydrogenase Group A1
		hydroB	25	0.07		25	0.06		25	0.07						22		Fe-Fe hydrogenase Group B
		hydroA4	3	0.01		2	0		3	0.01						0		Fe-Fe hydrogenase Group A4
		hydroC1	56	0.16		54	0.13		54	0.15						44		Fe-Fe hydrogenase Group C1
Dehydrogenases
	67	hydro1a	9	0.03		43	0.1		43	0.12						158		Ni-Fe hydrogenase Group 1a
		hydro3c	6	0.02		136	0.32		132	0.36						114		Ni-Fe hydrogenase Group IIIc
		hydro1c	5	0.01		20	0.05		19	0.05								Ni-Fe hydrogenase Group Ic
		hydro4b	12	0.03		17	0.04		13	0.04						153		Ni-Fe hydrogenase Group IVb
		hydro1b	22	0.06		28	0.07		28	0.08								Ni-Fe hydrogenase Group Ib
		hydro4d	5	0.01		5	0.01		5	0.01								Ni-Fe hydrogenase Group IVd
		hydro2d	8	0.02		8	0.02		8	0.02						0		Ni-Fe hydrogenase Group IId
		hydro4g	105	0.3		248	0.59		168	0.46								Ni-Fe hydrogenase Group IVg
		hydro4f	394	1.14		346	0.82		323	0.88								Ni-Fe hydrogenase Group IVf
		hydro1e	12	0.03		18	0.04		18	0.05								Ni-Fe hydrogenase Group Ie
		hydro4e	27	0.08		25	0.06		25	0.07								Ni-Fe hydrogenase Group IVe
		hydro2c	4	0.01		5	0.01		5	0.01								Ni-Fe hydrogenase Group IIc
		hydro3b	410	1.19		408	0.96		403	1.1						91		Ni-Fe hydrogenase Group IIIb
		hydro2b	16	0.05		23	0.05		23	0.06						21		Ni-Fe hydrogenase Group IIb
		hydro3d	100	0.29		100	0.24		99	0.27								Ni-Fe hydrogenase Group IIId
		hydro1f	34	0.1		37	0.09		37	0.1								Ni-Fe hydrogenase Group If
		hydro1d	0	0		20	0.05		20	0.05								Ni-Fe hydrogenase Group Id
		hydro1h	0	0		1	0		1	0						0		Ni-Fe hydrogenase Group Ih
Misc. Chloor
	62	K17050	92	0.27		88	0.21		87	0.24								clrA, serA; complex iron-sulfur molybdoenzyme family reductase subunit alpha
		K17052	7	0.02		3	0.01		3	0.01								clrC, serC; complex iron-sulfur molybdoenzyme family reductase subunit gamma
		K21647	15	0.04		2	0		1	0						0		pceA; tetrachloroethene reductive dehalogenase
		K01560	225	0.65		1219	2.88		684	1.86						137		E3.8.1.2; 2-haloacid dehalogenase
		K17051	52	0.15		49	0.12		48	0.13								clrb, serB; complex iron-sulfur molybdoenzyme family reductase subunit beta
		K09162	1	0		0	0		0	0						119		cld; chlorite dismutase
Misc. Arsenite
	63	K08355	59	0.17		868	2.05		598	1.63						25		aoxA; arsenite oxidase small subunit
		K08356	24	0.07		24	0.06		24	0.07						25		aoxB; arsenite oxidase large subunit
		K03741	1954	2.84		1160	2.74		1040	2.83						696		ARSC2, arsC; arsenate reductase
Misc. Selenium
	64	K17050	92	0.27		88	0.21		87	0.24		0		0				clrA, serA; complex iron-sulfur molybdoenzyme family reductase subunit alpha
		K12529	3	0.01		0	0		0	0						6		ygfM; putative selenate reductase FAD-binding subunit
		K12528	84	0.24		97	0.23		96	0.26						54		xdhD; putative selenate reductase molybdopterin-binding subunit
		K12527	91	0.26		67	0.16		64	0.17						112		ygfK; putative selenate reductase
		K17052	7	0.02		3	0.01		3	0.01								clrC, serC; complex iron-sulfur molybdoenzyme family reductase subunit gamma
		K17051	52	0.15		49	0.12		48	0.13								clrb, serB; complex iron-sulfur molybdoenzyme family reductase subunit beta
Misc. Decaheme
	65	UNKNOWN3	92	0.27		44	0.1		37	0.1								mtrB; Decaheme-associated outer membrane protein, MtrB/PioB family
		UNKNOWN2	42	0.12		34	0.08		33	0.09								mtrC; Decaheme c-type cytochrome, OmcA/MtrC family

## Sheet: all genes
Supplementary data 6 : raw data from the Metascan analyses, genes invloved
			Metascan				DRAM		METABOLIC
		Gene	binned key	binned kegg	unbinned key	unbinned kegg	unbinned	binned	unbinned	Full description
Formaldehyde Assimilation
	1	K08691	27	28	25	47	23	24	23	mcl; malyl-CoA/(S)-citramalyl-CoA lyase
	2	K08692	654	8	622	351			7	mtkB; malate-CoA ligase subunit alpha
		K14067	641	12	633	421			6	mtkA; malate-CoA ligase subunit beta
	3	K00600	na	na	na	na			na	glyA, SHMT; glycine hydroxymethyltransferase
	4	K13812	1	3	1	2	2	2	2	fae-hps; bifunctional enzyme Fae/Hps
		K08093	215	150	194	243	8	8	50	hxlA; 3-hexulose-6-phosphate synthase
		K13831	49	49	48	88	45	45	47	hps-phi; 3-hexulose-6-phosphate synthase / 6-phospho-3-hexuloisomerase
Methanotrophy
	5	K15228	7	7	7	14			7	mauA; methylamine dehydrogenase light chain
		K15229	5	6	5	11			6	mauB; methylamine dehydrogenase heavy chain
Methanotrophy (core)
	6	K10944	0	12	0	8	6	6	0	pmoA-amoA; methane/ammonia monooxygenase subunit A
		K10945	5	5	6	10	6	6	3	pmoB-amoB; methane/ammonia monooxygenase subunit B
		K10946	1	6	1	5	6	6	5	pmoC-amoC; methane/ammonia monooxygenase subunit C			116
	7	K14028	82	14	73	116	0	0	66	mdh1, mxaF; methanol dehydrogenase (cytochrome c) subunit 1			178
		K17066	2	0	1	148	0	0		MOX; alcohol oxidase			294
		K00093	28	0	26	178			0	mdh; (NDMA dependent) methanol dehydrogenase
Methanotrophy
	8	K01070	61	62	61	81			70	frmB, ESD, fghA; S-formylglutathione hydrolase
		K00121	290	291	280	902	65	65	71	frmA, ADH5, adhC; S-(hydroxymethyl)glutathione dehydrogenase / alcohol dehydrogenase
		K00148	13	13	12	24			11	fdhA; glutathione-independent formaldehyde dehydrogenase
	9	K00126	17	17	16	18			16	fdsD; formate dehydrogenase subunit delta
		K00123	770	748	753	1249			216	fdoG, fdhF, fdwA; formate dehydrogenase major subunit
		K00127	1413	126	1381	454			502	fdoI, fdsG; formate dehydrogenase subunit gamma
		K00124	1018	369	973	951			389	fdoH, fdsB; formate dehydrogenase iron-sulfur subunit
		K22515	382	61	367	232			56	fdwB; formate dehydrogenase beta subunit
		K22516	32	43	31	75	18	18	58	fdhA; formate dehydrogenase (coenzyme F420) alpha subunit
		K00125	16	31	13	32	121	123	109	fdhB; formate dehydrogenase (coenzyme F420) beta subunit
		K00122	18	18	17	36				FDH; formate dehydrogenase
Methanogenesis
	10	K22516	32	43	31	75	18	18	58	fdhA; formate dehydrogenase (coenzyme F420) alpha subunit
		K00125	16	31	13	32	121	123	109	fdhB; formate dehydrogenase (coenzyme F420) beta subunit
	11	K14080	17	29	15	57	2	2	2	mtaA; [methyl-Co(III) methanol-specific corrinoid protein]:coenzyme M methyltransferase
	13	K10713	15	15	15	24			28	fae; 5,6,7,8-tetrahydromethanopterin hydro-lyase
		K13812	1	3	1	2	2	2	2	fae-hps; bifunctional enzyme Fae/Hps
	14	K00672	19	19	18	29	20	20	20	ftr; formylmethanofuran--tetrahydromethanopterin N-formyltransferase
	15	K01499	17	20	15	33	18	18	18	mch; methenyltetrahydromethanopterin cyclohydrolase
	16	K00197	158	173	156	245	161	164	160	cdhE, acsC; acetyl-CoA decarbonylase/synthase complex subunit gamma
		K00194	115	127	112	160	103	104	137	cdhD, acsD; acetyl-CoA decarbonylase/synthase complex subunit delta
		K00193	16	16	15	24	7	7	7	cdhC; acetyl-CoA decarbonylase/synthase complex subunit beta
Wood-Ljungdahl pathway
	17	K00197	158	173	156	245	161	164	160	cdhE, acsC; acetyl-CoA decarbonylase/synthase complex subunit gamma
		K00193	16	16	15	24	7	7	7	cdhC; acetyl-CoA decarbonylase/synthase complex subunit beta
		K00194	115	127	112	160	103	104	137	cdhD, acsD; acetyl-CoA decarbonylase/synthase complex subunit delta
		K14138	134	134	130	214	106	108	107	acsB; acetyl-CoA synthase
	18	K03518	1209	863	1183	980	501	504	556	coxS; aerobic carbon-monoxide dehydrogenase small subunit
		K00192	20	20	20	34	20	20	18	cdhA; acetyl-CoA decarbonylase/synthase complex subunit alpha
		K00195	13	13	13	17	11	11	11	cdhB; acetyl-CoA decarbonylase/synthase complex subunit epsilon
		K03520	1325	548	1298	1562	345	350	338	coxL, cutL; aerobic carbon-monoxide dehydrogenase large subunit
		K03519	186	554	164	861	239	241	339	coxM, cutM; aerobic carbon-monoxide dehydrogenase medium subunit
	19	K00198	168	170	168	262	169	170	184	cooS, acsA; anaerobic carbon-monoxide dehydrogenase catalytic subunit
		K00196	1862	654	833	766	142	143	564	cooF; anaerobic carbon-monoxide dehydrogenase iron sulfur subunit
	20	K15022	431	483	398	768	74	75	116	fdhB; formate dehydrogenase (NADP+) beta subunit
		K05299	453	267	441	510	29	29	27	fdhA; formate dehydrogenase (NADP+) alpha subunit
Citric Acid cycle
	21	K08691	27	28	25	47	23	24	23	mcl; malyl-CoA/(S)-citramalyl-CoA lyase
	23	K00176	1724	1613	921	1085	466	470	491	korD, oorD; 2-oxoglutarate ferredoxin oxidoreductase subunit delta
		K00177	1054	1054	1015	1251	544	551	634	korC, oorC; 2-oxoglutarate ferredoxin oxidoreductase subunit gamma
		K00174	1608	1647	1578	2776	1669	1686	1707	korA, oorA, oforA; 2-oxoglutarate/2-oxoacid ferredoxin oxidoreductase subunit alpha
		K00175	1329	1545	1280	1790	1505	1520	1466	korB, oorB, oforB; 2-oxoglutarate/2-oxoacid ferredoxin oxidoreductase subunit beta
	24	K03737	440	440	435	701	446	448	474	por, nifJ; pyruvate-ferredoxin/flavodoxin oxidoreductase
		K00169	452	462	449	823	503	544	564	porA; pyruvate ferredoxin oxidoreductase alpha subunit
		K00172	460	473	452	702	541	506	512	porG; pyruvate ferredoxin oxidoreductase gamma subunit
		K00171	957	768	565	504	242	243	215	porD; pyruvate ferredoxin oxidoreductase delta subunit
		K00170	405	430	398	566	428	430	416	porB; pyruvate ferredoxin oxidoreductase beta subunit
	25	K15230	85	32	82	95	16	16	106	aclA; ATP-citrate lyase alpha-subunit
		K15231	58	47	58	96	34	34	118	aclB; ATP-citrate lyase beta-subunit
Oxidative phosphorylation
	26	K00404	219	214	216	418	120	121	275	ccoN; cytochrome c oxidase cbb3-type subunit I
		K02827	78	1	77	78	1	1	1	qoxB; cytochrome aa3-600 menaquinol oxidase subunit I
		K02274,K15408	10	18	10	34	202	202	356	coxA, ctaD; cytochrome c oxidase subunit I,coxAC; cytochrome c oxidase subunit I+III
		K02275	593	728	528	876	434	438	422	coxB, ctaC; cytochrome c oxidase subunit II
		K02826	1	1	1	1	0	0	3	qoxA; cytochrome aa3-600 menaquinol oxidase subunit II
		K02257	239	499	225	776	544	548	550	COX10, ctaB, cyoE; heme o synthase
		K00426	313	335	309	386	366	367	338	cydB; cytochrome bd ubiquinol oxidase subunit II
		K00425	349	350	346	572	552	554	578	cydA; cytochrome bd ubiquinol oxidase subunit I
		K00405	179	213	147	223	113	114	268	ccoO; cytochrome c oxidase cbb3-type subunit II
		K02297	65	72	65	82	69	69	71	cyoA; cytochrome o ubiquinol oxidase subunit II
		K02300	124	69	73	76	65	65	67	cyoD; cytochrome o ubiquinol oxidase subunit IV
		K02274	676	689	667	1208	185	185	356	coxA, ctaD; cytochrome c oxidase subunit I
		K00406	464	409	241	463	248	250	441	ccoP; cytochrome c oxidase cbb3-type subunit III
		K02827,K02828	3	0	3	16	1	1	1	qoxB; cytochrome aa3-600 menaquinol oxidase subunit I,qoxC; cytochrome aa3-600 menaquinol oxidase subunit III
Calvin cycle										Full description
	27	K00855	97	114	97	171	125	125	127	PRK, prkB; phosphoribulokinase
		K01601	174	167	171	297	98	98	38	rbcL; ribulose-bisphosphate carboxylase large chain
		K01602	38	38	38	44	39	39	36	rbcS; ribulose-bisphosphate carboxylase small chain
Sulfide oxidation II
	29	K16952	2	2	2	3			2	sor; sulfur oxygenase/reductase
Sulfur reduction
	30	K17230	533	514	451	681			276	fccA; cytochrome subunit of sulfide dehydrogenase
		K17229	32	47	32	84			0	fccB; sulfide dehydrogenase [flavocytochrome c] flavoprotein chain
Sulfide oxidation I
	31	K17218	497	511	491	877			171	sqr; sulfide:quinone oxidoreductase
Sulfur oxidation
	32	K16952	2	2	2	3			2	sor; sulfur oxygenase/reductase
Sulfide oxidation III
	33	K17725	5	52	1	73			587	ETHE1; sulfur dioxygenase
Sulfite oxidation
	34	K21307	163	156	152	317			44	soeA; sulfite dehydrogenase (quinone) subunit SoeA
		K21309	43	45	43	67			45	soeC; sulfite dehydrogenase (quinone) subunit SoeC
		K00387	1	49	1	72			1	SUOX; sulfite oxidase
		K21308	40	40	40	47			40	soeB; sulfite dehydrogenase (quinone) subunit SoeB
		K05301	105	103	88	151			4	E1.8.2.1; sulfite dehydrogenase
Sulfite reduction
	35	K00958	270	282	279	502	316	317	321	sat, met3; sulfate adenylyltransferase
		K00956	143	174	140	253	132	133	206	cysN; sulfate adenylyltransferase subunit 1
		K00955	192	192	190	324	72	72	71	cysNC; bifunctional enzyme CysN/CysC
		K00957	310	320	309	398	321	322	337	cysD; sulfate adenylyltransferase subunit 2
		K13811	0	12	0	6	0	0		PAPSS; 3'-phosphoadenosine 5'-phosphosulfate synthase
	36	K00957	310	320	309	398	321	322	337	cysD; sulfate adenylyltransferase subunit 2
		K00958	270	282	279	502	316	317	321	sat, met3; sulfate adenylyltransferase
		K00956	143	174	140	253	132	133	206	cysN; sulfate adenylyltransferase subunit 1
	37	K13811	0	12	0	6	0	0		PAPSS; 3'-phosphoadenosine 5'-phosphosulfate synthase
		K00955	192	192	190	324	72	72	71	cysNC; bifunctional enzyme CysN/CysC
		K00860	874	589	449	718	62	62	68	cysC; adenylylsulfate kinase
	38	K00395	428	385	213	247	124	125	93	aprB; adenylylsulfate reductase, subunit B
		K00394	125	143	125	252	121	121	83	aprA; adenylylsulfate reductase, subunit A
	39	K00390	239	399	216	473	388	391	378	cysH; phosphoadenosine phosphosulfate reductase
Sulfate reduction
	40	K11180	121	129	120	218	124	124	127	dsrA; dissimilatory sulfite reductase alpha subunit
		K11181	122	122	122	152	122	122	125	dsrB; dissimilatory sulfite reductase beta subunit
	41	K00381	127	128	125	231	93	94	97	cysI; sulfite reductase (NADPH) hemoprotein beta-component
		K00380	48	51	47	77	12	12	12	cysJ; sulfite reductase (NADPH) flavoprotein alpha-component
		K00392	195	197	193	338	26	26	19	sir; sulfite reductase (ferredoxin)
	42	K16950	3	3	3	5			3	asrA; anaerobic sulfite reductase subunit A
		K16951	2	215	2	480			4	asrB; anaerobic sulfite reductase subunit B
		K00385	3	3	3	5			3	asrC; anaerobic sulfite reductase subunit C
Thiosulfate reduction
	43	K08354	0	21	0	25			133	phsC; thiosulfate reductase cytochrome b subunit
		K08353	408	31	385	226				phsB; thiosulfate reductase electron transport protein
		K08352	736	770	684	1372	234	236	107	phsA, psrA; thiosulfate reductase / polysulfide reductase chain A
thiosulfate oxidation
	44	K17226	134	140	133	195	124	124	84	soxY; sulfur-oxidizing protein SoxY
		K17224	68	71	67	135	71	72	25	soxB; sulfur-oxidizing protein SoxB
		K17225	89	90	88	162	63	64	32	soxC; sulfane dehydrogenase subunit SoxC
		K17223	277	221	113	134	64	64	320	soxX; sulfur-oxidizing protein SoxX
		K17222	54	64	52	101	68	68	81	soxA; sulfur-oxidizing protein SoxA
		K22622	153	149	111	160	76	77	127	soxD; S-disulfanyl-L-cysteine oxidoreductase SoxD
		K17227	124	124	123	106	94	94	100	soxZ; sulfur-oxidizing protein SoxZ
Nitrogen fixation
	46	K02588	88	96	88	139	87	87	102	nifH; nitrogenase iron protein NifH
		K02586	106	147	102	208	75	75	86	nifD; nitrogenase molybdenum-iron protein alpha chain
		K02591	103	148	103	206	74	74	83	nifK; nitrogenase molybdenum-iron protein beta chain
		K00531	1	1	1	0	0	0	0	anfG; nitrogenase delta subunit
Ammonium oxidation
	47	K10944	0	12	0	16	6	6	6	pmoA-amoA; methane/ammonia monooxygenase subunit A
		K10946	1	6	1	5	6	6	3	pmoC-amoC; methane/ammonia monooxygenase subunit C
		K10945	5	5	6	10	6	6	1	pmoB-amoB; methane/ammonia monooxygenase subunit B
	48	K10535	19	61	16	106	266	267	229	hao; hydroxylamine dehydrogenase
	49	K15876	336	336	210	276	123	125	142	nrfH; cytochrome c nitrite reductase small subunit
		K00362	178	314	171	474	157	159	159	nirB; nitrite reductase (NADH) large subunit
		K04015	1	4	1	4			0	nrfD; protein NrfD
		K00363	734	294	670	578	175	177	151	nirD; nitrite reductase (NADH) small subunit
		K00366	51	57	51	95	19	19	20	nirA; ferredoxin-nitrite reductase
		K03385	169	186	166	299	170	172	290	nrfA; nitrite reductase (cytochrome c-552)
Nitrite oxidation
	50	K00371	276	277	274	403	198	198	149	narH, narY, nxrB; nitrate reductase / nitrite oxidoreductase, beta subunit
		K00370	297	297	294	537	142	142	162	narG, narZ, nxrA; nitrate reductase / nitrite oxidoreductase, alpha subunit
	51	K00360	2	50	2	234	0	0		nasB; assimilatory nitrate reductase electron transfer subunit
		K00371	276	277	274	403	198	198	149	narH, narY, nxrB; nitrate reductase / nitrite oxidoreductase, beta subunit
		K00367	23	28	23	39	5	5	1	narB; ferredoxin-nitrate reductase
		K00370	297	297	294	537	142	142	162	narG, narZ, nxrA; nitrate reductase / nitrite oxidoreductase, alpha subunit
		K00372	119	120	118	212	68	69	64	nasA; assimilatory nitrate reductase catalytic subunit
		K02568	49	62	41	83	67	68	73	napB; cytochrome c-type protein NapB
		K00374	117	200	107	310	140	140	142	narI, narV; nitrate reductase gamma subunit
		K02567	92	92	91	166	78	79	87	napA; periplasmic nitrate reductase NapA
Nitrate reduction
	52	K00370	297	297	294	537	142	142	148	narG, narZ, nxrA; nitrate reductase / nitrite oxidoreductase, alpha subunit
		K02568	49	62	41	83	67	68	73	napB; cytochrome c-type protein NapB
		K00374	117	200	107	310	140	140	142	narI, narV; nitrate reductase gamma subunit
		K00371	276	277	274	403	198	198	148	narH, narY, nxrB; nitrate reductase / nitrite oxidoreductase, beta subunit
		K02567	92	92	91	166	78	79	87	napA; periplasmic nitrate reductase NapA
Nitrite reduction
	53	K15864	93	148	92	267	104	105	110	nirS; nitrite reductase (NO-forming) / hydroxylamine reductase
		K00368	171	213	168	358	195	196	201	nirK; nitrite reductase (NO-forming)
Nitric oxide reductase
	54	K02305	202	207	108	183	97	97	340	norC; nitric oxide reductase subunit C
		K04561	181	181	181	303	194	194	209	norB; nitric oxide reductase subunit B
Nitrous oxide reductase
	55	K00376	99	109	98	39	96	97	96	nosZ; nitrous-oxide reductase
Anammox (core)
	56	K20932	9	10	9	15	0	0	15	K20932; hydrazine synthase subunit
		K20934	17	19	17	34	0	0	1	K20934; hydrazine synthase subunit
		K20933	10	10	10	13	0	0		K20933; hydrazine synthase subunit
	58	K20935	53	53	53	90	0	0	60	hdh; hydrazine dehydrogenase
Annamox
	57	K00372	119	120	118	212	68	69	64	nasA; assimilatory nitrate reductase catalytic subunit
		K00360	2	50	2	234	0	0		nasB; assimilatory nitrate reductase electron transfer subunit
N-compounds
	59	K01721	35	36	33	59			28	nthA; nitrile hydratase subunit alpha
		K20807	2	10	2	12			10	nthB; nitrile hydratase subunit beta
	60	K01725	52	52	52	72				cynS; cyanate lyase
	61	K01430	82	82	81	110			88	ureA; urease subunit gamma
		K01429	76	76	75	89			82	ureB; urease subunit beta
		K01428	82	82	81	146			89	ureC; urease subunit alpha
		K14048	0	4	0	5				ureAB; urease subunit gamma/beta
H2 formation
	66	hydroC2	25	37	25	51			25	Fe-Fe hydrogenase Group C2
		hydroC3	104	104	103	125			109	Fe-Fe hydrogenase Group C3
		hydroA3	344	109	342	257			0	Fe-Fe hydrogenase Group A3
		hydroA1	5	3	5	5			271	Fe-Fe hydrogenase Group A1
		hydroB	25	25	25	32			22	Fe-Fe hydrogenase Group B
		hydroA4	2	3	3	5			0	Fe-Fe hydrogenase Group A4
		hydroC1	54	56	54	70			44	Fe-Fe hydrogenase Group C1
			559	337	557	545	0	0	471
Dehydrogenases
	67	hydro1a	43	9	43	43			158	Ni-Fe hydrogenase Group 1a
		hydro3c	136	6	132	95			114	Ni-Fe hydrogenase Group IIIc
		hydro1c	20	5	19	18				Ni-Fe hydrogenase Group Ic
		hydro4b	17	12	13	72			153	Ni-Fe hydrogenase Group IVb
		hydro1b	28	22	28	40				Ni-Fe hydrogenase Group Ib
		hydro4d	5	5	5	7				Ni-Fe hydrogenase Group IVd
		hydro2d	8	8	8	15			0	Ni-Fe hydrogenase Group IId
		hydro4g	248	105	168	543				Ni-Fe hydrogenase Group IVg
		hydro4f	346	394	323	671				Ni-Fe hydrogenase Group IVf
		hydro1e	18	12	18	26				Ni-Fe hydrogenase Group Ie
		hydro4e	25	27	25	40				Ni-Fe hydrogenase Group IVe
		hydro2c	5	4	5	8				Ni-Fe hydrogenase Group IIc
		hydro3b	408	410	403	750			91	Ni-Fe hydrogenase Group IIIb
		hydro2b	23	16	23	31			21	Ni-Fe hydrogenase Group IIb
		hydro3d	100	100	99	160				Ni-Fe hydrogenase Group IIId
		hydro1f	37	34	37	61				Ni-Fe hydrogenase Group If
		hydro1d	20	0	20	16				Ni-Fe hydrogenase Group Id
		hydro1h	1	0	1	0			0	Ni-Fe hydrogenase Group Ih
			1488	1169	1370	2596	0	0	537
Misc. Chloor
	62	K17050	88	92	87	158				clrA, serA; complex iron-sulfur molybdoenzyme family reductase subunit alpha
		K17052	3	7	3	10				clrC, serC; complex iron-sulfur molybdoenzyme family reductase subunit gamma
		K21647	2	15	1	17			0	pceA; tetrachloroethene reductive dehalogenase
		K01560	1219	225	684	671			137	E3.8.1.2; 2-haloacid dehalogenase
		K17051	49	52	48	61			1997	clrb, serB; complex iron-sulfur molybdoenzyme family reductase subunit beta
		K09162	0	1	0	1			119	cld; chlorite dismutase
Misc. Arsenite
	63	K08355	868	59	598	308			25	aoxA; arsenite oxidase small subunit
		K08356	24	24	24	44			25	aoxB; arsenite oxidase large subunit
		K03741	1160	1954	1040	3128			696	ARSC2, arsC; arsenate reductase
Misc. Selenium
	64	K17050	88	92	87	158	0	0		clrA, serA; complex iron-sulfur molybdoenzyme family reductase subunit alpha
		K12529	0	3	0	0			6	ygfM; putative selenate reductase FAD-binding subunit
		K12528	97	84	96	140			54	xdhD; putative selenate reductase molybdopterin-binding subunit
		K12527	67	91	64	139			112	ygfK; putative selenate reductase
		K17052	3	7	3	10				clrC, serC; complex iron-sulfur molybdoenzyme family reductase subunit gamma
		K17051	49	52	48	61			1997	clrb, serB; complex iron-sulfur molybdoenzyme family reductase subunit beta
Misc. Decaheme
	65	UNKNOWN3	44	92	37	162				mtrB; Decaheme-associated outer membrane protein, MtrB/PioB family
		UNKNOWN2	34	42	33	68				mtrC; Decaheme c-type cytochrome, OmcA/MtrC family

## Sheet: metabolic-unbinned
Supplementary data 6 : raw data from the METABOLIC analyses,genes involved
		Gene				Full description
Formaldehyde Assimilation
	1	K08691				mcl; malyl-CoA/(S)-citramalyl-CoA lyase
	2	K08692				mtkB; malate-CoA ligase subunit alpha
		K14067				mtkA; malate-CoA ligase subunit beta
	3	K00600				glyA, SHMT; glycine hydroxymethyltransferase
	4	K13812				fae-hps; bifunctional enzyme Fae/Hps
		K08093				hxlA; 3-hexulose-6-phosphate synthase
		K13831				hps-phi; 3-hexulose-6-phosphate synthase / 6-phospho-3-hexuloisomerase
Methanotrophy
	5	K15228	K15228	7		mauA; methylamine dehydrogenase light chain
		K15229	K15229	6		mauB; methylamine dehydrogenase heavy chain
Methanotrophy (core)
	6	K10944		0		pmoA-amoA; methane/ammonia monooxygenase subunit A
		K10945		3		pmoB-amoB; methane/ammonia monooxygenase subunit B
		K10946		5		pmoC-amoC; methane/ammonia monooxygenase subunit C
	7	K14028	K14028	66		mdh1, mxaF; methanol dehydrogenase (cytochrome c) subunit 1
		K17066				MOX; alcohol oxidase
		K00093	K00093	0		mdh; (NDMA dependent) methanol dehydrogenase
Methanotrophy
	8	K01070	K01070	70		frmB, ESD, fghA; S-formylglutathione hydrolase
		K00121	K00121	71		frmA, ADH5, adhC; S-(hydroxymethyl)glutathione dehydrogenase / alcohol dehydrogenase
		K00148	K00148	11		fdhA; glutathione-independent formaldehyde dehydrogenase
	9	K00126				fdsD; formate dehydrogenase subunit delta
		K00123	K00123	216		fdoG, fdhF, fdwA; formate dehydrogenase major subunit
		K00127				fdoI, fdsG; formate dehydrogenase subunit gamma
		K00124	K00124	389		fdoH, fdsB; formate dehydrogenase iron-sulfur subunit
		K22515	K22515	56		fdwB; formate dehydrogenase beta subunit
		K22516	K22516	58		fdhA; formate dehydrogenase (coenzyme F420) alpha subunit
		K00125	K00125	109		fdhB; formate dehydrogenase (coenzyme F420) beta subunit
		K00122				FDH; formate dehydrogenase
Methanogenesis
	10	K22516	K22516	58		fdhA; formate dehydrogenase (coenzyme F420) alpha subunit
		K00125	K00125	109		fdhB; formate dehydrogenase (coenzyme F420) beta subunit
	11	K14080				mtaA; [methyl-Co(III) methanol-specific corrinoid protein]:coenzyme M methyltransferase
	13	K10713	K10713	28		fae; 5,6,7,8-tetrahydromethanopterin hydro-lyase
		K13812				fae-hps; bifunctional enzyme Fae/Hps
	14	K00672				ftr; formylmethanofuran--tetrahydromethanopterin N-formyltransferase
	15	K01499				mch; methenyltetrahydromethanopterin cyclohydrolase
	16	K00197	K00197	160		cdhE, acsC; acetyl-CoA decarbonylase/synthase complex subunit gamma
		K00194	K00194	137		cdhD, acsD; acetyl-CoA decarbonylase/synthase complex subunit delta
		K00193				cdhC; acetyl-CoA decarbonylase/synthase complex subunit beta
Wood-Ljungdahl pathway
	17	K00197	K00197	160		cdhE, acsC; acetyl-CoA decarbonylase/synthase complex subunit gamma
		K00193				cdhC; acetyl-CoA decarbonylase/synthase complex subunit beta
		K00194	K00194	137		cdhD, acsD; acetyl-CoA decarbonylase/synthase complex subunit delta
		K14138				acsB; acetyl-CoA synthase
	18	K03518	K03518	556		coxS; aerobic carbon-monoxide dehydrogenase small subunit
		K00192				cdhA; acetyl-CoA decarbonylase/synthase complex subunit alpha
		K00195				cdhB; acetyl-CoA decarbonylase/synthase complex subunit epsilon
		K03520	K03520	338		coxL, cutL; aerobic carbon-monoxide dehydrogenase large subunit
		K03519	K03519	339		coxM, cutM; aerobic carbon-monoxide dehydrogenase medium subunit
	19	K00198	K00198	184		cooS, acsA; anaerobic carbon-monoxide dehydrogenase catalytic subunit
		K00196	K00169	564		cooF; anaerobic carbon-monoxide dehydrogenase iron sulfur subunit
	20	K15022				fdhB; formate dehydrogenase (NADP+) beta subunit
		K05299				fdhA; formate dehydrogenase (NADP+) alpha subunit
Citric Acid cycle
	21	K08691				mcl; malyl-CoA/(S)-citramalyl-CoA lyase
	23	K00176				korD, oorD; 2-oxoglutarate ferredoxin oxidoreductase subunit delta
		K00177				korC, oorC; 2-oxoglutarate ferredoxin oxidoreductase subunit gamma
		K00174				korA, oorA, oforA; 2-oxoglutarate/2-oxoacid ferredoxin oxidoreductase subunit alpha
		K00175				korB, oorB, oforB; 2-oxoglutarate/2-oxoacid ferredoxin oxidoreductase subunit beta
	24	K03737				por, nifJ; pyruvate-ferredoxin/flavodoxin oxidoreductase
		K00169				porA; pyruvate ferredoxin oxidoreductase alpha subunit
		K00172				porG; pyruvate ferredoxin oxidoreductase gamma subunit
		K00171				porD; pyruvate ferredoxin oxidoreductase delta subunit
		K00170				porB; pyruvate ferredoxin oxidoreductase beta subunit
	25	K15230	K15230	106		aclA; ATP-citrate lyase alpha-subunit
		K15231	K15231	118		aclB; ATP-citrate lyase beta-subunit
Oxidative phosphorylation
	26	K00404	K00404	275		ccoN; cytochrome c oxidase cbb3-type subunit I
		K02827	K02827	1		qoxB; cytochrome aa3-600 menaquinol oxidase subunit I
		K02274,K15408	K02274	356		coxA, ctaD; cytochrome c oxidase subunit I,coxAC; cytochrome c oxidase subunit I+III
		K02275	K02275	422		coxB, ctaC; cytochrome c oxidase subunit II
		K02826	K02826	3		qoxA; cytochrome aa3-600 menaquinol oxidase subunit II
		K02257				COX10, ctaB, cyoE; heme o synthase
		K00426	K00426	338		cydB; cytochrome bd ubiquinol oxidase subunit II
		K00425	K00425	578		cydA; cytochrome bd ubiquinol oxidase subunit I
		K00405	K00405	268		ccoO; cytochrome c oxidase cbb3-type subunit II
		K02297	K02297	71		cyoA; cytochrome o ubiquinol oxidase subunit II
		K02300	K02300	67		cyoD; cytochrome o ubiquinol oxidase subunit IV
		K02274	K02274	356		coxA, ctaD; cytochrome c oxidase subunit I
		K00406	K00406	441		ccoP; cytochrome c oxidase cbb3-type subunit III
		K02827,K02828	K02827	1		qoxB; cytochrome aa3-600 menaquinol oxidase subunit I,qoxC; cytochrome aa3-600 menaquinol oxidase subunit III
Calvin cycle						Full description
	27	K00855				PRK, prkB; phosphoribulokinase
		K01601	K01601	38		rbcL; ribulose-bisphosphate carboxylase large chain
		K01602	K01601	36		rbcS; ribulose-bisphosphate carboxylase small chain
Sulfide oxidation II
	29	K16952	K16952	2		sor; sulfur oxygenase/reductase
Sulfur reduction
	30	K17230				fccA; cytochrome subunit of sulfide dehydrogenase
		K17229	K17229	0		fccB; sulfide dehydrogenase [flavocytochrome c] flavoprotein chain
Sulfide oxidation I
	31	K17218	K17218	171		sqr; sulfide:quinone oxidoreductase
Sulfur oxidation
	32	K16952	K16952	2		sor; sulfur oxygenase/reductase
Sulfide oxidation III
	33	K17725	K17725	587		ETHE1; sulfur dioxygenase
Sulfite oxidation
	34	K21307				soeA; sulfite dehydrogenase (quinone) subunit SoeA
		K21309				soeC; sulfite dehydrogenase (quinone) subunit SoeC
		K00387				SUOX; sulfite oxidase
		K21308				soeB; sulfite dehydrogenase (quinone) subunit SoeB
		K05301				E1.8.2.1; sulfite dehydrogenase
Sulfite reduction
	35	K00958	K00958	321		sat, met3; sulfate adenylyltransferase
		K00956	K00956	206		cysN; sulfate adenylyltransferase subunit 1
		K00955	K00955	71		cysNC; bifunctional enzyme CysN/CysC
		K00957	K00957	337		cysD; sulfate adenylyltransferase subunit 2
		K13811				PAPSS; 3'-phosphoadenosine 5'-phosphosulfate synthase
	36	K00957	K00957	337		cysD; sulfate adenylyltransferase subunit 2
		K00958	K00958	321		sat, met3; sulfate adenylyltransferase
		K00956	K00956	206		cysN; sulfate adenylyltransferase subunit 1
	37	K13811				PAPSS; 3'-phosphoadenosine 5'-phosphosulfate synthase
		K00955	K00955	71		cysNC; bifunctional enzyme CysN/CysC
		K00860	K00860	68		cysC; adenylylsulfate kinase
	38	K00395	K00395	93		aprB; adenylylsulfate reductase, subunit B
		K00394	K00394	83		aprA; adenylylsulfate reductase, subunit A
	39	K00390	K00390	378		cysH; phosphoadenosine phosphosulfate reductase
Sulfate reduction
	40	K11180	K11180	127		dsrA; dissimilatory sulfite reductase alpha subunit
		K11181	K11181	125		dsrB; dissimilatory sulfite reductase beta subunit
	41	K00381				cysI; sulfite reductase (NADPH) hemoprotein beta-component
		K00380	K00380	12		cysJ; sulfite reductase (NADPH) flavoprotein alpha-component
		K00392				sir; sulfite reductase (ferredoxin)
	42	K16950	K16950	3		asrA; anaerobic sulfite reductase subunit A
		K16951	K16951	4		asrB; anaerobic sulfite reductase subunit B
		K00385	K00385	3		asrC; anaerobic sulfite reductase subunit C
Thiosulfate reduction
	43	K08354				phsC; thiosulfate reductase cytochrome b subunit
		K08353				phsB; thiosulfate reductase electron transport protein
		K08352	K08352	107		phsA, psrA; thiosulfate reductase / polysulfide reductase chain A
thiosulfate oxidation
	44	K17226	K17226	84		soxY; sulfur-oxidizing protein SoxY
		K17224	K17224	25		soxB; sulfur-oxidizing protein SoxB
		K17225	K17225	32		soxC; sulfane dehydrogenase subunit SoxC
		K17223	K17223	320		soxX; sulfur-oxidizing protein SoxX
		K17222	K17222	81		soxA; sulfur-oxidizing protein SoxA
		K22622	K22622	127		soxD; S-disulfanyl-L-cysteine oxidoreductase SoxD
		K17227	K17227	100		soxZ; sulfur-oxidizing protein SoxZ
Nitrogen fixation
	46	K02588	K02588	102		nifH; nitrogenase iron protein NifH
		K02586	K02586	86		nifD; nitrogenase molybdenum-iron protein alpha chain
		K02591	K02591	83		nifK; nitrogenase molybdenum-iron protein beta chain
		K00531	K00531	0		anfG; nitrogenase delta subunit
Ammonium oxidation
	47	K10944	K10944	6		pmoA-amoA; methane/ammonia monooxygenase subunit A
		K10946	K10946	3		pmoC-amoC; methane/ammonia monooxygenase subunit C
		K10945	K10945	1		pmoB-amoB; methane/ammonia monooxygenase subunit B
	48	K10535				hao; hydroxylamine dehydrogenase
	49	K15876	K15876	142		nrfH; cytochrome c nitrite reductase small subunit
		K00362	K00362	159		nirB; nitrite reductase (NADH) large subunit
		K04015	K04015	0		nrfD; protein NrfD
		K00363	K00363	151		nirD; nitrite reductase (NADH) small subunit
		K00366				nirA; ferredoxin-nitrite reductase
		K03385	K03385	290		nrfA; nitrite reductase (cytochrome c-552)
Nitrite oxidation
	50	K00371	K00371	149		narH, narY, nxrB; nitrate reductase / nitrite oxidoreductase, beta subunit
		K00370	K00370	162		narG, narZ, nxrA; nitrate reductase / nitrite oxidoreductase, alpha subunit
	51	K00360				nasB; assimilatory nitrate reductase electron transfer subunit
		K00371	K00371	149		narH, narY, nxrB; nitrate reductase / nitrite oxidoreductase, beta subunit
		K00367				narB; ferredoxin-nitrate reductase
		K00370	K00370	162		narG, narZ, nxrA; nitrate reductase / nitrite oxidoreductase, alpha subunit
		K00372				nasA; assimilatory nitrate reductase catalytic subunit
		K02568	K02568	73		napB; cytochrome c-type protein NapB
		K00374				narI, narV; nitrate reductase gamma subunit
		K02567	K02567	87		napA; periplasmic nitrate reductase NapA
Nitrate reduction
	52	K00370	K00370	148		narG, narZ, nxrA; nitrate reductase / nitrite oxidoreductase, alpha subunit
		K02568	K02568	73		napB; cytochrome c-type protein NapB
		K00374				narI, narV; nitrate reductase gamma subunit
		K00371	K00371	148		narH, narY, nxrB; nitrate reductase / nitrite oxidoreductase, beta subunit
		K02567	K02567	87		napA; periplasmic nitrate reductase NapA
Nitrite reduction
	53	K15864	K15864	110		nirS; nitrite reductase (NO-forming) / hydroxylamine reductase
		K00368	K00368	201		nirK; nitrite reductase (NO-forming)
Nitric oxide reductase
	54	K02305	K02305	340		norC; nitric oxide reductase subunit C
		K04561	K04561	209		norB; nitric oxide reductase subunit B
Nitrous oxide reductase
	55	K00376				nosZ; nitrous-oxide reductase
Anammox (core)
	56	K20932	K20932	15		K20932; hydrazine synthase subunit
		K20934				K20934; hydrazine synthase subunit
		K20933				K20933; hydrazine synthase subunit
	58	K20935	K20935	60		hdh; hydrazine dehydrogenase
Annamox
	57	K00372				nasA; assimilatory nitrate reductase catalytic subunit
		K00360				nasB; assimilatory nitrate reductase electron transfer subunit
N-compounds
	59	K01721	K01721	28		nthA; nitrile hydratase subunit alpha
		K20807	K20807	10		nthB; nitrile hydratase subunit beta
	60	K01725				cynS; cyanate lyase
	61	K01430	K01430	88		ureA; urease subunit gamma
		K01429	K01429	82		ureB; urease subunit beta
		K01428	K01428	89		ureC; urease subunit alpha
		K14048				ureAB; urease subunit gamma/beta
H2 formation
	66	hydroC2		25		Fe-Fe hydrogenase Group C2
		hydroC3		109		Fe-Fe hydrogenase Group C3
		hydroA3		0	0	Fe-Fe hydrogenase Group A3
		hydroA1		271		Fe-Fe hydrogenase Group A1
		hydroB		22		Fe-Fe hydrogenase Group B
		hydroA4		0		Fe-Fe hydrogenase Group A4
		hydroC1		44		Fe-Fe hydrogenase Group C1
Dehydrogenases
	67	hydro1a		158		Ni-Fe hydrogenase Group 1a
		hydro3c		114		Ni-Fe hydrogenase Group IIIc
		hydro1c				Ni-Fe hydrogenase Group Ic
		hydro4b		153		Ni-Fe hydrogenase Group IVb
		hydro1b				Ni-Fe hydrogenase Group Ib
		hydro4d				Ni-Fe hydrogenase Group IVd
		hydro2d		0		Ni-Fe hydrogenase Group IId
		hydro4g				Ni-Fe hydrogenase Group IVg
		hydro4f				Ni-Fe hydrogenase Group IVf
		hydro1e				Ni-Fe hydrogenase Group Ie
		hydro4e				Ni-Fe hydrogenase Group IVe
		hydro2c				Ni-Fe hydrogenase Group IIc
		hydro3b		91		Ni-Fe hydrogenase Group IIIb
		hydro2b		21		Ni-Fe hydrogenase Group IIb
		hydro3d				Ni-Fe hydrogenase Group IIId
		hydro1f				Ni-Fe hydrogenase Group If
		hydro1d				Ni-Fe hydrogenase Group Id
		hydro1h		0		Ni-Fe hydrogenase Group Ih
Misc. Chloor
	62	K17050				clrA, serA; complex iron-sulfur molybdoenzyme family reductase subunit alpha
		K17052				clrC, serC; complex iron-sulfur molybdoenzyme family reductase subunit gamma
		K21647	K21647	0		pceA; tetrachloroethene reductive dehalogenase
		K01560	K01560	137		E3.8.1.2; 2-haloacid dehalogenase
		K17051				clrb, serB; complex iron-sulfur molybdoenzyme family reductase subunit beta
		K09162	K09162	119		cld; chlorite dismutase
Misc. Arsenite
	63	K08355	K08355	25		aoxA; arsenite oxidase small subunit
		K08356	K08356	25		aoxB; arsenite oxidase large subunit
		K03741	K03741	696		ARSC2, arsC; arsenate reductase
Misc. Selenium
	64	K17050				clrA, serA; complex iron-sulfur molybdoenzyme family reductase subunit alpha
		K12529	K12529	6		ygfM; putative selenate reductase FAD-binding subunit
		K12528	K12528	54		xdhD; putative selenate reductase molybdopterin-binding subunit
		K12527	K12527	112		ygfK; putative selenate reductase
		K17052				clrC, serC; complex iron-sulfur molybdoenzyme family reductase subunit gamma
		K17051				clrb, serB; complex iron-sulfur molybdoenzyme family reductase subunit beta
Misc. Decaheme
	65	UNKNOWN3				mtrB; Decaheme-associated outer membrane protein, MtrB/PioB family
		UNKNOWN2				mtrC; Decaheme c-type cytochrome, OmcA/MtrC family

## Sheet: DRAM-binned
Supplementary data 6 : raw data from the binned DRAM analyses, genes involved
		Gene				Full description
Formaldehyde Assimilation
	1	K08691	K08691	24		mcl; malyl-CoA/(S)-citramalyl-CoA lyase
	2	K08692				mtkB; malate-CoA ligase subunit alpha
		K14067				mtkA; malate-CoA ligase subunit beta
	3	K00600				glyA, SHMT; glycine hydroxymethyltransferase
	4	K13812	K13812	2		fae-hps; bifunctional enzyme Fae/Hps
		K08093	K08093	8		hxlA; 3-hexulose-6-phosphate synthase
		K13831	K13831	45		hps-phi; 3-hexulose-6-phosphate synthase / 6-phospho-3-hexuloisomerase
Methanotrophy
	5	K15228				mauA; methylamine dehydrogenase light chain
		K15229				mauB; methylamine dehydrogenase heavy chain
Methanotrophy (core)
	6	K10944	K10944	6		pmoA-amoA; methane/ammonia monooxygenase subunit A
		K10945	K10945	6		pmoB-amoB; methane/ammonia monooxygenase subunit B
		K10946	K10946	6		pmoC-amoC; methane/ammonia monooxygenase subunit C
	7	K14028	K14028	0		mdh1, mxaF; methanol dehydrogenase (cytochrome c) subunit 1
		K17066	K17066	0		MOX; alcohol oxidase
		K00093				mdh; (NDMA dependent) methanol dehydrogenase
Methanotrophy
	8	K01070				frmB, ESD, fghA; S-formylglutathione hydrolase
		K00121	K00121	65		frmA, ADH5, adhC; S-(hydroxymethyl)glutathione dehydrogenase / alcohol dehydrogenase
		K00148				fdhA; glutathione-independent formaldehyde dehydrogenase
	9	K00126				fdsD; formate dehydrogenase subunit delta
		K00123				fdoG, fdhF, fdwA; formate dehydrogenase major subunit
		K00127				fdoI, fdsG; formate dehydrogenase subunit gamma
		K00124				fdoH, fdsB; formate dehydrogenase iron-sulfur subunit
		K22515				fdwB; formate dehydrogenase beta subunit
		K22516	K22516	18		fdhA; formate dehydrogenase (coenzyme F420) alpha subunit
		K00125	K00125	123		fdhB; formate dehydrogenase (coenzyme F420) beta subunit
		K00122				FDH; formate dehydrogenase
Methanogenesis
	10	K22516	K22516	18		fdhA; formate dehydrogenase (coenzyme F420) alpha subunit
		K00125	K00125	123		fdhB; formate dehydrogenase (coenzyme F420) beta subunit
	11	K14080	K14080	2		mtaA; [methyl-Co(III) methanol-specific corrinoid protein]:coenzyme M methyltransferase
	13	K10713				fae; 5,6,7,8-tetrahydromethanopterin hydro-lyase
		K13812	K13812	2		fae-hps; bifunctional enzyme Fae/Hps
	14	K00672	K00672	20		ftr; formylmethanofuran--tetrahydromethanopterin N-formyltransferase
	15	K01499	K01499	18		mch; methenyltetrahydromethanopterin cyclohydrolase
	16	K00197	K00197	164		cdhE, acsC; acetyl-CoA decarbonylase/synthase complex subunit gamma
		K00194	K00194	104		cdhD, acsD; acetyl-CoA decarbonylase/synthase complex subunit delta
		K00193	K00193	7		cdhC; acetyl-CoA decarbonylase/synthase complex subunit beta
Wood-Ljungdahl pathway
	17	K00197	K00197	164		cdhE, acsC; acetyl-CoA decarbonylase/synthase complex subunit gamma
		K00193	K00193	7		cdhC; acetyl-CoA decarbonylase/synthase complex subunit beta
		K00194	K00194	104		cdhD, acsD; acetyl-CoA decarbonylase/synthase complex subunit delta
		K14138	K14138	108		acsB; acetyl-CoA synthase
	18	K03518	K03518	504		coxS; aerobic carbon-monoxide dehydrogenase small subunit
		K00192	K00192	20		cdhA; acetyl-CoA decarbonylase/synthase complex subunit alpha
		K00195	K00195	11		cdhB; acetyl-CoA decarbonylase/synthase complex subunit epsilon
		K03520	K03520	350		coxL, cutL; aerobic carbon-monoxide dehydrogenase large subunit
		K03519	K03519	241		coxM, cutM; aerobic carbon-monoxide dehydrogenase medium subunit
	19	K00198	K00198	170		cooS, acsA; anaerobic carbon-monoxide dehydrogenase catalytic subunit
		K00196	K00196	143		cooF; anaerobic carbon-monoxide dehydrogenase iron sulfur subunit
	20	K15022	K15022	75		fdhB; formate dehydrogenase (NADP+) beta subunit
		K05299	K05299	29		fdhA; formate dehydrogenase (NADP+) alpha subunit
Citric Acid cycle
	21	K08691	K08691	24		mcl; malyl-CoA/(S)-citramalyl-CoA lyase
	23	K00176	K00176	470		korD, oorD; 2-oxoglutarate ferredoxin oxidoreductase subunit delta
		K00177	K00177	551		korC, oorC; 2-oxoglutarate ferredoxin oxidoreductase subunit gamma
		K00174	K00174	1686		korA, oorA, oforA; 2-oxoglutarate/2-oxoacid ferredoxin oxidoreductase subunit alpha
		K00175	K00175	1520		korB, oorB, oforB; 2-oxoglutarate/2-oxoacid ferredoxin oxidoreductase subunit beta
	24	K03737	K03737	448		por, nifJ; pyruvate-ferredoxin/flavodoxin oxidoreductase
		K00169	K00169	544		porA; pyruvate ferredoxin oxidoreductase alpha subunit
		K00172	K00172	506		porG; pyruvate ferredoxin oxidoreductase gamma subunit
		K00171	K00171	243		porD; pyruvate ferredoxin oxidoreductase delta subunit
		K00170	K00170	430		porB; pyruvate ferredoxin oxidoreductase beta subunit
	25	K15230	K15230	16		aclA; ATP-citrate lyase alpha-subunit
		K15231	K15231	34		aclB; ATP-citrate lyase beta-subunit
Oxidative phosphorylation
	26	K00404	K00404	121		ccoN; cytochrome c oxidase cbb3-type subunit I
		K02827	K02827	1		qoxB; cytochrome aa3-600 menaquinol oxidase subunit I
		K02274,K15408	K02274	202		coxA, ctaD; cytochrome c oxidase subunit I,coxAC; cytochrome c oxidase subunit I+III
		K02275	K02275	438		coxB, ctaC; cytochrome c oxidase subunit II
		K02826	K02826	0		qoxA; cytochrome aa3-600 menaquinol oxidase subunit II
		K02257	K02257	548		COX10, ctaB, cyoE; heme o synthase
		K00426	K00426	367		cydB; cytochrome bd ubiquinol oxidase subunit II
		K00425	K00425	554		cydA; cytochrome bd ubiquinol oxidase subunit I
		K00405	K00405	114		ccoO; cytochrome c oxidase cbb3-type subunit II
		K02297	K02297	69		cyoA; cytochrome o ubiquinol oxidase subunit II
		K02300	K02300	65		cyoD; cytochrome o ubiquinol oxidase subunit IV
		K02274	K02274	185		coxA, ctaD; cytochrome c oxidase subunit I
		K00406	K00406	250		ccoP; cytochrome c oxidase cbb3-type subunit III
		K02827,K02828	K02827	1		qoxB; cytochrome aa3-600 menaquinol oxidase subunit I,qoxC; cytochrome aa3-600 menaquinol oxidase subunit III
Calvin cycle						Full description
	27	K00855	K00855	125		PRK, prkB; phosphoribulokinase
		K01601	K01601	98		rbcL; ribulose-bisphosphate carboxylase large chain
		K01602	K01602	39		rbcS; ribulose-bisphosphate carboxylase small chain
Sulfide oxidation II
	29	K16952				sor; sulfur oxygenase/reductase
Sulfur reduction
	30	K17230				fccA; cytochrome subunit of sulfide dehydrogenase
		K17229				fccB; sulfide dehydrogenase [flavocytochrome c] flavoprotein chain
Sulfide oxidation I
	31	K17218				sqr; sulfide:quinone oxidoreductase
Sulfur oxidation
	32	K16952				sor; sulfur oxygenase/reductase
Sulfide oxidation III
	33	K17725				ETHE1; sulfur dioxygenase
Sulfite oxidation
	34	K21307				soeA; sulfite dehydrogenase (quinone) subunit SoeA
		K21309				soeC; sulfite dehydrogenase (quinone) subunit SoeC
		K00387				SUOX; sulfite oxidase
		K21308				soeB; sulfite dehydrogenase (quinone) subunit SoeB
		K05301				E1.8.2.1; sulfite dehydrogenase
Sulfite reduction
	35	K00958	K00958	317		sat, met3; sulfate adenylyltransferase
		K00956	K00956	133		cysN; sulfate adenylyltransferase subunit 1
		K00955	K00955	72		cysNC; bifunctional enzyme CysN/CysC
		K00957	K00957	322		cysD; sulfate adenylyltransferase subunit 2
		K13811	K13811	0		PAPSS; 3'-phosphoadenosine 5'-phosphosulfate synthase
	36	K00957	K00957	322		cysD; sulfate adenylyltransferase subunit 2
		K00958	K00958	317		sat, met3; sulfate adenylyltransferase
		K00956	K00956	133		cysN; sulfate adenylyltransferase subunit 1
	37	K13811	K13811	0		PAPSS; 3'-phosphoadenosine 5'-phosphosulfate synthase
		K00955	K00955	72		cysNC; bifunctional enzyme CysN/CysC
		K00860	K00860	62		cysC; adenylylsulfate kinase
	38	K00395	K00395	125		aprB; adenylylsulfate reductase, subunit B
		K00394	K00394	121		aprA; adenylylsulfate reductase, subunit A
	39	K00390	K00390	391		cysH; phosphoadenosine phosphosulfate reductase
Sulfate reduction
	40	K11180	K11180	124		dsrA; dissimilatory sulfite reductase alpha subunit
		K11181	K11181	122		dsrB; dissimilatory sulfite reductase beta subunit
	41	K00381	K00381	94		cysI; sulfite reductase (NADPH) hemoprotein beta-component
		K00380	K00380	12		cysJ; sulfite reductase (NADPH) flavoprotein alpha-component
		K00392	K00392	26		sir; sulfite reductase (ferredoxin)
	42	K16950				asrA; anaerobic sulfite reductase subunit A
		K16951				asrB; anaerobic sulfite reductase subunit B
		K00385				asrC; anaerobic sulfite reductase subunit C
Thiosulfate reduction
	43	K08354				phsC; thiosulfate reductase cytochrome b subunit
		K08353				phsB; thiosulfate reductase electron transport protein
		K08352	K08352	236		phsA, psrA; thiosulfate reductase / polysulfide reductase chain A
thiosulfate oxidation
	44	K17226	K17226	124		soxY; sulfur-oxidizing protein SoxY
		K17224	K17224	72		soxB; sulfur-oxidizing protein SoxB
		K17225	K17225	64		soxC; sulfane dehydrogenase subunit SoxC
		K17223	K17223	64		soxX; sulfur-oxidizing protein SoxX
		K17222	K17222	68		soxA; sulfur-oxidizing protein SoxA
		K22622	K22622	77		soxD; S-disulfanyl-L-cysteine oxidoreductase SoxD
		K17227	K17227	94		soxZ; sulfur-oxidizing protein SoxZ
Nitrogen fixation
	46	K02588	K02588	87		nifH; nitrogenase iron protein NifH
		K02586	K02586	75		nifD; nitrogenase molybdenum-iron protein alpha chain
		K02591	K02591	74		nifK; nitrogenase molybdenum-iron protein beta chain
		K00531	K00531	0		anfG; nitrogenase delta subunit
Ammonium oxidation
	47	K10944	K10944	6		pmoA-amoA; methane/ammonia monooxygenase subunit A
		K10946	K10946	6		pmoC-amoC; methane/ammonia monooxygenase subunit C
		K10945	K10945	6		pmoB-amoB; methane/ammonia monooxygenase subunit B
	48	K10535	K10535	267		hao; hydroxylamine dehydrogenase
	49	K15876	K15876	125		nrfH; cytochrome c nitrite reductase small subunit
		K00362	K00362	159		nirB; nitrite reductase (NADH) large subunit
		K04015				nrfD; protein NrfD
		K00363	K00363	177		nirD; nitrite reductase (NADH) small subunit
		K00366	K00366	19		nirA; ferredoxin-nitrite reductase
		K03385	K03385	172		nrfA; nitrite reductase (cytochrome c-552)
Nitrite oxidation
	50	K00371	K00371	198		narH, narY, nxrB; nitrate reductase / nitrite oxidoreductase, beta subunit
		K00370	K00370	142		narG, narZ, nxrA; nitrate reductase / nitrite oxidoreductase, alpha subunit
	51	K00360	K00360	0		nasB; assimilatory nitrate reductase electron transfer subunit
		K00371	K00371	198		narH, narY, nxrB; nitrate reductase / nitrite oxidoreductase, beta subunit
		K00367	K00367	5		narB; ferredoxin-nitrate reductase
		K00370	K00370	142		narG, narZ, nxrA; nitrate reductase / nitrite oxidoreductase, alpha subunit
		K00372	K00372	69		nasA; assimilatory nitrate reductase catalytic subunit
		K02568	K02568	68		napB; cytochrome c-type protein NapB
		K00374	K00374	140		narI, narV; nitrate reductase gamma subunit
		K02567	K02567	79		napA; periplasmic nitrate reductase NapA
Nitrate reduction
	52	K00370	K00370	142		narG, narZ, nxrA; nitrate reductase / nitrite oxidoreductase, alpha subunit
		K02568	K02568	68		napB; cytochrome c-type protein NapB
		K00374	K00374	140		narI, narV; nitrate reductase gamma subunit
		K00371	K00371	198		narH, narY, nxrB; nitrate reductase / nitrite oxidoreductase, beta subunit
		K02567	K02567	79		napA; periplasmic nitrate reductase NapA
Nitrite reduction
	53	K15864	K15864	105		nirS; nitrite reductase (NO-forming) / hydroxylamine reductase
		K00368	K00368	196		nirK; nitrite reductase (NO-forming)
Nitric oxide reductase
	54	K02305	K02305	97		norC; nitric oxide reductase subunit C
		K04561	K04561	194		norB; nitric oxide reductase subunit B
Nitrous oxide reductase
	55	K00376	K00376	97		nosZ; nitrous-oxide reductase
Anammox (core)
	56	K20932	K20932	0		K20932; hydrazine synthase subunit
		K20934	K20934	0		K20934; hydrazine synthase subunit
		K20933	K20933	0		K20933; hydrazine synthase subunit
	58	K20935	K20935	0		hdh; hydrazine dehydrogenase
Annamox
	57	K00372	K00372	69		nasA; assimilatory nitrate reductase catalytic subunit
		K00360	K00360	0		nasB; assimilatory nitrate reductase electron transfer subunit
N-compounds
	59	K01721				nthA; nitrile hydratase subunit alpha
		K20807				nthB; nitrile hydratase subunit beta
	60	K01725				cynS; cyanate lyase
	61	K01430				ureA; urease subunit gamma
		K01429				ureB; urease subunit beta
		K01428				ureC; urease subunit alpha
		K14048				ureAB; urease subunit gamma/beta
H2 formation
	66	hydroC2				Fe-Fe hydrogenase Group C2
		hydroC3				Fe-Fe hydrogenase Group C3
		hydroA3				Fe-Fe hydrogenase Group A3
		hydroA1				Fe-Fe hydrogenase Group A1
		hydroB				Fe-Fe hydrogenase Group B
		hydroA4				Fe-Fe hydrogenase Group A4
		hydroC1				Fe-Fe hydrogenase Group C1
Dehydrogenases
	67	hydro1a				Ni-Fe hydrogenase Group 1a
		hydro3c				Ni-Fe hydrogenase Group IIIc
		hydro1c				Ni-Fe hydrogenase Group Ic
		hydro4b				Ni-Fe hydrogenase Group IVb
		hydro1b				Ni-Fe hydrogenase Group Ib
		hydro4d				Ni-Fe hydrogenase Group IVd
		hydro2d				Ni-Fe hydrogenase Group IId
		hydro4g				Ni-Fe hydrogenase Group IVg
		hydro4f				Ni-Fe hydrogenase Group IVf
		hydro1e				Ni-Fe hydrogenase Group Ie
		hydro4e				Ni-Fe hydrogenase Group IVe
		hydro2c				Ni-Fe hydrogenase Group IIc
		hydro3b				Ni-Fe hydrogenase Group IIIb
		hydro2b				Ni-Fe hydrogenase Group IIb
		hydro3d				Ni-Fe hydrogenase Group IIId
		hydro1f				Ni-Fe hydrogenase Group If
		hydro1d				Ni-Fe hydrogenase Group Id
		hydro1h				Ni-Fe hydrogenase Group Ih
Misc. Chloor
	62	K17050				clrA, serA; complex iron-sulfur molybdoenzyme family reductase subunit alpha
		K17052				clrC, serC; complex iron-sulfur molybdoenzyme family reductase subunit gamma
		K21647				pceA; tetrachloroethene reductive dehalogenase
		K01560				E3.8.1.2; 2-haloacid dehalogenase
		K17051				clrb, serB; complex iron-sulfur molybdoenzyme family reductase subunit beta
		K09162				cld; chlorite dismutase
Misc. Arsenite
	63	K08355				aoxA; arsenite oxidase small subunit
		K08356				aoxB; arsenite oxidase large subunit
		K03741				ARSC2, arsC; arsenate reductase
Misc. Selenium
	64	K17050	K17050	0		clrA, serA; complex iron-sulfur molybdoenzyme family reductase subunit alpha
		K12529				ygfM; putative selenate reductase FAD-binding subunit
		K12528				xdhD; putative selenate reductase molybdopterin-binding subunit
		K12527				ygfK; putative selenate reductase
		K17052				clrC, serC; complex iron-sulfur molybdoenzyme family reductase subunit gamma
		K17051				clrb, serB; complex iron-sulfur molybdoenzyme family reductase subunit beta
Misc. Decaheme
	65	UNKNOWN3				mtrB; Decaheme-associated outer membrane protein, MtrB/PioB family
		UNKNOWN2				mtrC; Decaheme c-type cytochrome, OmcA/MtrC family

## Sheet: DRAM_unbinned
Supplementary data 6 : raw data from the DRAM analyses, genes involved
		Gene	#genes		Full description
Formaldehyde Assimilation
	1	K08691	23		mcl; malyl-CoA/(S)-citramalyl-CoA lyase
	2	K08692			mtkB; malate-CoA ligase subunit alpha
		K14067			mtkA; malate-CoA ligase subunit beta
	3	K00600			glyA, SHMT; glycine hydroxymethyltransferase
	4	K13812	2		fae-hps; bifunctional enzyme Fae/Hps
		K08093	8		hxlA; 3-hexulose-6-phosphate synthase
		K13831	45		hps-phi; 3-hexulose-6-phosphate synthase / 6-phospho-3-hexuloisomerase
Methanotrophy
	5	K15228			mauA; methylamine dehydrogenase light chain
		K15229			mauB; methylamine dehydrogenase heavy chain
Methanotrophy (core)
	6	K10944	6		pmoA-amoA; methane/ammonia monooxygenase subunit A
		K10945	6		pmoB-amoB; methane/ammonia monooxygenase subunit B
		K10946	6		pmoC-amoC; methane/ammonia monooxygenase subunit C
	7	K14028	0		mdh1, mxaF; methanol dehydrogenase (cytochrome c) subunit 1
		K17066	0		MOX; alcohol oxidase
		K00093			mdh; (NDMA dependent) methanol dehydrogenase
Methanotrophy
	8	K01070			frmB, ESD, fghA; S-formylglutathione hydrolase
		K00121	65		frmA, ADH5, adhC; S-(hydroxymethyl)glutathione dehydrogenase / alcohol dehydrogenase
		K00148			fdhA; glutathione-independent formaldehyde dehydrogenase
	9	K00126			fdsD; formate dehydrogenase subunit delta
		K00123			fdoG, fdhF, fdwA; formate dehydrogenase major subunit
		K00127			fdoI, fdsG; formate dehydrogenase subunit gamma
		K00124			fdoH, fdsB; formate dehydrogenase iron-sulfur subunit
		K22515			fdwB; formate dehydrogenase beta subunit
		K22516			fdhA; formate dehydrogenase (coenzyme F420) alpha subunit
		K00125			fdhB; formate dehydrogenase (coenzyme F420) beta subunit
		K00122			FDH; formate dehydrogenase
Methanogenesis
	10	K22516	18		fdhA; formate dehydrogenase (coenzyme F420) alpha subunit
		K00125	121		fdhB; formate dehydrogenase (coenzyme F420) beta subunit
	11	K14080	2		mtaA; [methyl-Co(III) methanol-specific corrinoid protein]:coenzyme M methyltransferase
	13	K10713			fae; 5,6,7,8-tetrahydromethanopterin hydro-lyase
		K13812	2		fae-hps; bifunctional enzyme Fae/Hps
	14	K00672	20		ftr; formylmethanofuran--tetrahydromethanopterin N-formyltransferase
	15	K01499	18		mch; methenyltetrahydromethanopterin cyclohydrolase
	16	K00197	161		cdhE, acsC; acetyl-CoA decarbonylase/synthase complex subunit gamma
		K00194	103		cdhD, acsD; acetyl-CoA decarbonylase/synthase complex subunit delta
		K00193	7		cdhC; acetyl-CoA decarbonylase/synthase complex subunit beta
Wood-Ljungdahl pathway
	17	K00197	161		cdhE, acsC; acetyl-CoA decarbonylase/synthase complex subunit gamma
		K00193	7		cdhC; acetyl-CoA decarbonylase/synthase complex subunit beta
		K00194	103		cdhD, acsD; acetyl-CoA decarbonylase/synthase complex subunit delta
		K14138	106		acsB; acetyl-CoA synthase
	18	K03518	501		coxS; aerobic carbon-monoxide dehydrogenase small subunit
		K00192	20		cdhA; acetyl-CoA decarbonylase/synthase complex subunit alpha
		K00195	11		cdhB; acetyl-CoA decarbonylase/synthase complex subunit epsilon
		K03520	345		coxL, cutL; aerobic carbon-monoxide dehydrogenase large subunit
		K03519	239		coxM, cutM; aerobic carbon-monoxide dehydrogenase medium subunit
	19	K00198	169		cooS, acsA; anaerobic carbon-monoxide dehydrogenase catalytic subunit
		K00196	142		cooF; anaerobic carbon-monoxide dehydrogenase iron sulfur subunit
	20	K15022	74		fdhB; formate dehydrogenase (NADP+) beta subunit
		K05299	29		fdhA; formate dehydrogenase (NADP+) alpha subunit
Citric Acid cycle
	21	K08691	23		mcl; malyl-CoA/(S)-citramalyl-CoA lyase
	23	K00176	466		korD, oorD; 2-oxoglutarate ferredoxin oxidoreductase subunit delta
		K00177	544		korC, oorC; 2-oxoglutarate ferredoxin oxidoreductase subunit gamma
		K00174	1669		korA, oorA, oforA; 2-oxoglutarate/2-oxoacid ferredoxin oxidoreductase subunit alpha
		K00175	1505		korB, oorB, oforB; 2-oxoglutarate/2-oxoacid ferredoxin oxidoreductase subunit beta
	24	K03737	446		por, nifJ; pyruvate-ferredoxin/flavodoxin oxidoreductase
		K00169	503		porA; pyruvate ferredoxin oxidoreductase alpha subunit
		K00172	541		porG; pyruvate ferredoxin oxidoreductase gamma subunit
		K00171	242		porD; pyruvate ferredoxin oxidoreductase delta subunit
		K00170	428		porB; pyruvate ferredoxin oxidoreductase beta subunit
	25	K15230	16		aclA; ATP-citrate lyase alpha-subunit
		K15231	34		aclB; ATP-citrate lyase beta-subunit
Oxidative phosphorylation
	26	K00404	120		ccoN; cytochrome c oxidase cbb3-type subunit I
		K02827	1		qoxB; cytochrome aa3-600 menaquinol oxidase subunit I
		K02274,K15408	202		coxA, ctaD; cytochrome c oxidase subunit I,coxAC; cytochrome c oxidase subunit I+III
		K02275	434		coxB, ctaC; cytochrome c oxidase subunit II
		K02826	0		qoxA; cytochrome aa3-600 menaquinol oxidase subunit II
		K02257	544		COX10, ctaB, cyoE; heme o synthase
		K00426	366		cydB; cytochrome bd ubiquinol oxidase subunit II
		K00425	552		cydA; cytochrome bd ubiquinol oxidase subunit I
		K00405	113		ccoO; cytochrome c oxidase cbb3-type subunit II
		K02297	69		cyoA; cytochrome o ubiquinol oxidase subunit II
		K02300	65		cyoD; cytochrome o ubiquinol oxidase subunit IV
		K02274	185		coxA, ctaD; cytochrome c oxidase subunit I
		K00406	248		ccoP; cytochrome c oxidase cbb3-type subunit III
		K02827,K02828	1		qoxB; cytochrome aa3-600 menaquinol oxidase subunit I,qoxC; cytochrome aa3-600 menaquinol oxidase subunit III
Calvin cycle					Full description
	27	K00855	125		PRK, prkB; phosphoribulokinase
		K01601	98		rbcL; ribulose-bisphosphate carboxylase large chain
		K01602	39		rbcS; ribulose-bisphosphate carboxylase small chain
Sulfide oxidation II
	29	K16952			sor; sulfur oxygenase/reductase
Sulfur reduction
	30	K17230			fccA; cytochrome subunit of sulfide dehydrogenase
		K17229			fccB; sulfide dehydrogenase [flavocytochrome c] flavoprotein chain
Sulfide oxidation I
	31	K17218			sqr; sulfide:quinone oxidoreductase
Sulfur oxidation
	32	K16952			sor; sulfur oxygenase/reductase
Sulfide oxidation III
	33	K17725			ETHE1; sulfur dioxygenase
Sulfite oxidation
	34	K21307			soeA; sulfite dehydrogenase (quinone) subunit SoeA
		K21309			soeC; sulfite dehydrogenase (quinone) subunit SoeC
		K00387			SUOX; sulfite oxidase
		K21308			soeB; sulfite dehydrogenase (quinone) subunit SoeB
		K05301			E1.8.2.1; sulfite dehydrogenase
Sulfite reduction
	35	K00958	316		sat, met3; sulfate adenylyltransferase
		K00956	132		cysN; sulfate adenylyltransferase subunit 1
		K00955	72		cysNC; bifunctional enzyme CysN/CysC
		K00957	321		cysD; sulfate adenylyltransferase subunit 2
		K13811	0		PAPSS; 3'-phosphoadenosine 5'-phosphosulfate synthase
	36	K00957			cysD; sulfate adenylyltransferase subunit 2
		K00958			sat, met3; sulfate adenylyltransferase
		K00956			cysN; sulfate adenylyltransferase subunit 1
	37	K13811	0		PAPSS; 3'-phosphoadenosine 5'-phosphosulfate synthase
		K00955			cysNC; bifunctional enzyme CysN/CysC
		K00860	62		cysC; adenylylsulfate kinase
	38	K00395	124		aprB; adenylylsulfate reductase, subunit B
		K00394	121		aprA; adenylylsulfate reductase, subunit A
	39	K00390	388		cysH; phosphoadenosine phosphosulfate reductase
Sulfate reduction
	40	K11180	124		dsrA; dissimilatory sulfite reductase alpha subunit
		K11181	122		dsrB; dissimilatory sulfite reductase beta subunit
	41	K00381	93		cysI; sulfite reductase (NADPH) hemoprotein beta-component
		K00380	12		cysJ; sulfite reductase (NADPH) flavoprotein alpha-component
		K00392	26		sir; sulfite reductase (ferredoxin)
	42	K16950			asrA; anaerobic sulfite reductase subunit A
		K16951			asrB; anaerobic sulfite reductase subunit B
		K00385			asrC; anaerobic sulfite reductase subunit C
Thiosulfate reduction
	43	K08354			phsC; thiosulfate reductase cytochrome b subunit
		K08353			phsB; thiosulfate reductase electron transport protein
		K08352	234		phsA, psrA; thiosulfate reductase / polysulfide reductase chain A
thiosulfate oxidation
	44	K17226	124		soxY; sulfur-oxidizing protein SoxY
		K17224	71		soxB; sulfur-oxidizing protein SoxB
		K17225	63		soxC; sulfane dehydrogenase subunit SoxC
		K17223	64		soxX; sulfur-oxidizing protein SoxX
		K17222	68		soxA; sulfur-oxidizing protein SoxA
		K22622	76		soxD; S-disulfanyl-L-cysteine oxidoreductase SoxD
		K17227	94		soxZ; sulfur-oxidizing protein SoxZ
Nitrogen fixation
	46	K02588	87		nifH; nitrogenase iron protein NifH
		K02586	75		nifD; nitrogenase molybdenum-iron protein alpha chain
		K02591	74		nifK; nitrogenase molybdenum-iron protein beta chain
		K00531	0		anfG; nitrogenase delta subunit
Ammonium oxidation
	47	K10944	6		pmoA-amoA; methane/ammonia monooxygenase subunit A
		K10946	6		pmoC-amoC; methane/ammonia monooxygenase subunit C
		K10945	6		pmoB-amoB; methane/ammonia monooxygenase subunit B
	48	K10535	266		hao; hydroxylamine dehydrogenase
	49	K15876	123		nrfH; cytochrome c nitrite reductase small subunit
		K00362	157		nirB; nitrite reductase (NADH) large subunit
		K04015			nrfD; protein NrfD
		K00363	175		nirD; nitrite reductase (NADH) small subunit
		K00366	19		nirA; ferredoxin-nitrite reductase
		K03385	170		nrfA; nitrite reductase (cytochrome c-552)
Nitrite oxidation
	50	K00371	198		narH, narY, nxrB; nitrate reductase / nitrite oxidoreductase, beta subunit
		K00370	142		narG, narZ, nxrA; nitrate reductase / nitrite oxidoreductase, alpha subunit
	51	K00360	0		nasB; assimilatory nitrate reductase electron transfer subunit
		K00371	198		narH, narY, nxrB; nitrate reductase / nitrite oxidoreductase, beta subunit
		K00367	5		narB; ferredoxin-nitrate reductase
		K00370	142		narG, narZ, nxrA; nitrate reductase / nitrite oxidoreductase, alpha subunit
		K00372	68		nasA; assimilatory nitrate reductase catalytic subunit
		K02568	67		napB; cytochrome c-type protein NapB
		K00374	140		narI, narV; nitrate reductase gamma subunit
		K02567	78		napA; periplasmic nitrate reductase NapA
Nitrate reduction
	52	K00370	142		narG, narZ, nxrA; nitrate reductase / nitrite oxidoreductase, alpha subunit
		K02568	67		napB; cytochrome c-type protein NapB
		K00374	140		narI, narV; nitrate reductase gamma subunit
		K00371	198		narH, narY, nxrB; nitrate reductase / nitrite oxidoreductase, beta subunit
		K02567	78		napA; periplasmic nitrate reductase NapA
Nitrite reduction
	53	K15864	104		nirS; nitrite reductase (NO-forming) / hydroxylamine reductase
		K00368	195		nirK; nitrite reductase (NO-forming)
Nitric oxide reductase
	54	K02305	97		norC; nitric oxide reductase subunit C
		K04561	194		norB; nitric oxide reductase subunit B
Nitrous oxide reductase
	55	K00376	96		nosZ; nitrous-oxide reductase
Anammox (core)
	56	K20932	0		K20932; hydrazine synthase subunit
		K20934	0		K20934; hydrazine synthase subunit
		K20933	0		K20933; hydrazine synthase subunit
	58	K20935	0		hdh; hydrazine dehydrogenase
Annamox
	57	K00372			nasA; assimilatory nitrate reductase catalytic subunit
		K00360			nasB; assimilatory nitrate reductase electron transfer subunit
N-compounds
	59	K01721			nthA; nitrile hydratase subunit alpha
		K20807			nthB; nitrile hydratase subunit beta
	60	K01725			cynS; cyanate lyase
	61	K01430			ureA; urease subunit gamma
		K01429			ureB; urease subunit beta
		K01428			ureC; urease subunit alpha
		K14048			ureAB; urease subunit gamma/beta
H2 formation
	66	hydroC2			Fe-Fe hydrogenase Group C2
		hydroC3			Fe-Fe hydrogenase Group C3
		hydroA3			Fe-Fe hydrogenase Group A3
		hydroA1			Fe-Fe hydrogenase Group A1
		hydroB			Fe-Fe hydrogenase Group B
		hydroA4			Fe-Fe hydrogenase Group A4
		hydroC1			Fe-Fe hydrogenase Group C1
Dehydrogenases
	67	hydro1a			Ni-Fe hydrogenase Group 1a
		hydro3c			Ni-Fe hydrogenase Group IIIc
		hydro1c			Ni-Fe hydrogenase Group Ic
		hydro4b			Ni-Fe hydrogenase Group IVb
		hydro1b			Ni-Fe hydrogenase Group Ib
		hydro4d			Ni-Fe hydrogenase Group IVd
		hydro2d			Ni-Fe hydrogenase Group IId
		hydro4g			Ni-Fe hydrogenase Group IVg
		hydro4f			Ni-Fe hydrogenase Group IVf
		hydro1e			Ni-Fe hydrogenase Group Ie
		hydro4e			Ni-Fe hydrogenase Group IVe
		hydro2c			Ni-Fe hydrogenase Group IIc
		hydro3b			Ni-Fe hydrogenase Group IIIb
		hydro2b			Ni-Fe hydrogenase Group IIb
		hydro3d			Ni-Fe hydrogenase Group IIId
		hydro1f			Ni-Fe hydrogenase Group If
		hydro1d			Ni-Fe hydrogenase Group Id
		hydro1h			Ni-Fe hydrogenase Group Ih
Misc. Chloor
	62	K17050			clrA, serA; complex iron-sulfur molybdoenzyme family reductase subunit alpha
		K17052			clrC, serC; complex iron-sulfur molybdoenzyme family reductase subunit gamma
		K21647			pceA; tetrachloroethene reductive dehalogenase
		K01560			E3.8.1.2; 2-haloacid dehalogenase
		K17051			clrb, serB; complex iron-sulfur molybdoenzyme family reductase subunit beta
		K09162			cld; chlorite dismutase
Misc. Arsenite
	63	K08355			aoxA; arsenite oxidase small subunit
		K08356			aoxB; arsenite oxidase large subunit
		K03741			ARSC2, arsC; arsenate reductase
Misc. Selenium
	64	K17050	0		clrA, serA; complex iron-sulfur molybdoenzyme family reductase subunit alpha
		K12529			ygfM; putative selenate reductase FAD-binding subunit
		K12528			xdhD; putative selenate reductase molybdopterin-binding subunit
		K12527			ygfK; putative selenate reductase
		K17052			clrC, serC; complex iron-sulfur molybdoenzyme family reductase subunit gamma
		K17051			clrb, serB; complex iron-sulfur molybdoenzyme family reductase subunit beta
Misc. Decaheme
	65	UNKNOWN3			mtrB; Decaheme-associated outer membrane protein, MtrB/PioB family
		UNKNOWN2			mtrC; Decaheme c-type cytochrome, OmcA/MtrC family

## Sheet: METABOLIC_unbinned-raw
Supplementary data 6 : raw data from the unbinned METABOLIC analyses, organisms invloved										all K-numbers
Category	Function		Hmm.file	Corresponding.KO	X2500.curated.genomes.contigs.Hit.numbers					K08691	23
Thermophilic specific	Thermophilic specific		TIGR01054.hmm	K03170	1					K08692	7
Amino acid utilization	4-aminobutyrate aminotransferase and related aminotransferases		K00823.hmm, K07250.hmm, K13524.hmm, K14268.hmm, K03918.hmm	K00823, K07250, K13524, K14268, K03918	196					K14067	6
Amino acid utilization	Aminotransferase class I and II		K05825.hmm	K05825	284					K00600	2181
Amino acid utilization	Phosphoserine aminotransferase		K00831.hmm	K00831	511					K13812	2
Amino acid utilization	Ornithine/acetylornithine aminotransferase		K00819.hmm, K00821.hmm, K05830.hmm, K00840.hmm	K00819, K00821, K05830, K00840	814					K08093	50
Amino acid utilization	Branched-chain amino acid aminotransferase/4-amino-4-deoxychorismate lyase		K00826.hmm, K02619.hmm, K03342.hmm	K00826, K02619, K03342	1265					K13831	47
Amino acid utilization	Aspartate/tyrosine/aromatic aminotransferase		K00812.hmm, K00813.hmm, K11358.hmm, K00832.hmm	K00812, K00813, K11358, K00832	706					K15228	7
Amino acid utilization	Histidinol-phosphate/aromatic aminotransferase		K00817.hmm	K00817	1001					K15229	6
Amino acid utilization	Serine-pyruvate aminotransferase/archaeal aspartate aminotransferase		K00830.hmm	K00830	142					K10944
Ethanol fermentation	Acetate => Acetaldehyde		K00129.hmm, K00138.hmm	K00129, K00138	44					K10945	3
Ethanol fermentation	Acetaldehyde => Ethanol		K13954.hmm, K00001.hmm, K04072.hmm, K00114.hmm, K00002.hmm, K04022.hmm, K22473.hmm	K13954, K00001, K04072, K00114, K00002, K04022, K22473	78					K10946	5
Fatty acid degradation	Fatty acid degradation		K00249.hmm, K00255.hmm, K06445.hmm, K06446.hmm, K09456.hmm, K09478.hmm, K11410.hmm, K15980.hmm, K18244.hmm	K00249, K00255, K06445, K06446, K09456, K09478, K11410, K15980, K18244	2665					K14028	66
Aromatics degradation	Protocatechuate/Catechol degradation		K03381.hmm	K03381	8					K00093
Aromatics degradation	Phenol => Benzoyl-CoA		K03186.hmm	K03186	447					K01070	70
Aromatics degradation	Phenol => Benzoyl-CoA		K01612.hmm	K01612	1					K00121	71
Aromatics degradation	Benzoyl-CoA reduction		K04112.hmm	K04112	94					K00148	11
Aromatics degradation	Benzoyl-CoA reduction		K04113.hmm	K04113	130					K00126	16
Aromatics degradation	Benzoyl-CoA reduction		K04114.hmm	K04114	19					K00123	216
Aromatics degradation	Benzoyl-CoA reduction		K04115.hmm	K04115	60					K00127	502
Complex carbon degradation	Cellulose degrading		K19668.hmm	K19668	1					K00124	389
Complex carbon degradation	Cellulose degrading		K01779.hmm	K01779	335					K22515	56
Complex carbon degradation	Cellulose degrading		K01188.hmm, K05349.hmm, K05350.hmm	K01188, K05349, K05350	568					K22516	58
Complex carbon degradation	Hemicullulose debranching		K01209.hmm, K15921.hmm	K01209, K15921	224					K00125	109
Complex carbon degradation	Hemicullulose debranching		K01195.hmm	K01195	37					K00122	17
Complex carbon degradation	Hemicullulose debranching		K05989.hmm	K05989	300					K22516	58
Complex carbon degradation	Endohemicellulases		K01218.hmm, K19355.hmm	K01218, K19355	189					K00125	109
Complex carbon degradation	Endohemicellulases		K01811.hmm	K01811	64					K14080	2
Complex carbon degradation	Other oligosaccharide degrading		K01198.hmm	K01198	116					K10713	28
Complex carbon degradation	Other oligosaccharide degrading		K01192.hmm	K01192	144					K13812	2
Complex carbon degradation	Other oligosaccharide degrading		K01190.hmm, K12111.hmm, K12308.hmm	K01190, K12111, K12308	304					K00672	20
Complex carbon degradation	Amylolytic enzymes		K01176.hmm, K05343.hmm, K07405.hmm	K01176, K05343, K07405	613					K01499	18
Complex carbon degradation	Amylolytic enzymes		K01178.hmm	K01178	253					K00197	160
Complex carbon degradation	Amylolytic enzymes		K01200.hmm	K01200	165					K00194	137
Complex carbon degradation	Amylolytic enzymes		K01214.hmm	K01214	140					K00193	7
Complex carbon degradation	Chitin degrading		K01183.hmm, K13381.hmm	K01183, K13381	153					K00197	160
Complex carbon degradation	Chitin degrading		K01207.hmm, K12373.hmm, K14459.hmm	K01207, K12373, K14459	1140					K00193	7
Fermentation	Pyruvate oxidation		K00169.hmm	K00169	564					K00194	137
Fermentation	Alcohol utilization		K00001.hmm	K00001	0					K14138	107
Fermentation	Lactate utilization		K00016.hmm	K00016	145					K03518	556
Fermentation	Acetogenesis		TIGR02717.hmm	K01905	404					K00192	18
Fermentation	Acetogenesis		TIGR00016.hmm	K00925	715					K00195	11
Fermentation	Acetogenesis		TIGR00651.hmm	K00625	465					K03520	338
Fermentation	Acetate to acetyl-CoA		TIGR02188.hmm	K01895	595					K03519	339
Fermentation	Pyruvate <=> acetyl-CoA + formate		K00656.hmm	K00656	41					K00198	184
C1 metabolism	Methanol oxidation		methanol_dehydrogenase_pqq_xoxF_mxaF.hmm	K14028	66					K00196	146
C1 metabolism	Methanol oxidation		TIGR04266.hmm	K00093	0					K15022	116
C1 metabolism	Methyl amine -> formaldehyde		TIGR02659.hmm	K15228	7					K05299	27
C1 metabolism	Methyl amine -> formaldehyde		TIGR02658.hmm	K15229	6					K08691	23
C1 metabolism	Formaldehyde oxidation		TIGR02819.hmm	K00148	11					K00176	491
C1 metabolism	Formaldehyde oxidation		TIGR02821.hmm	K01070	70					K00177	634
C1 metabolism	Formaldehyde oxidation		TIGR02818.hmm	K00121	71					K00174	1707
C1 metabolism	Formaldehyde oxidation		TIGR03451.hmm	K00153	0					K00175	1466
C1 metabolism	Formaldehyde oxidation		TIGR03126.hmm	K10713	28					K03737	474
C1 metabolism	Formate oxidation		K00123.hmm	K00123	216					K00169	564
C1 metabolism	Formate oxidation		K22515.hmm	K22515	56					K00172	512
C1 metabolism	Formate oxidation		K00124.hmm	K00124	389					K00171	215
C1 metabolism	Formate oxidation		K22516.hmm	K22516	58					K00170	416
C1 metabolism	Formate oxidation		K00125.hmm	K00125	109					K15230	106
C1 metabolism	Aerobic CO oxidation		K03518.hmm	K03518	556					K15231	118
C1 metabolism	Aerobic CO oxidation		K03519.hmm	K03519	339					K00404	275
C1 metabolism	Aerobic CO oxidation		K03520.hmm	K03520	338					K02827	1
Methane metabolism	Methane oxidation - Partculate methane monooxygenase		pmoA.hmm	K10944	0					K02274	356
Methane metabolism	Methane oxidation - Partculate methane monooxygenase		pmoB.hmm	K10945	3					K15408	21
Methane metabolism	Methane oxidation - Partculate methane monooxygenase		pmoC.hmm	K10946	5					K02275	422
Methane metabolism	Methane oxidation - Soluble methane monoxygenase		PF02406.hmm	K16160	133					K02826	3
Methane metabolism	Methane oxidation - Soluble methane monoxygenase		TIGR04550.hmm	K16162	0					K02257	550
Methane metabolism	Methane production		TIGR03256.hmm	K00399	0					K00426	338
Methane metabolism	Methane production		TIGR03257.hmm	K00401	0					K00425	578
Methane metabolism	Methane production		TIGR03259.hmm	K03421	0					K00405	268
Carbon fixation	CBB cycle - Rubisco		rubisco_form_I.hmm	K01601	36					K02297	71
Carbon fixation	CBB cycle - Rubisco		rubisco_form_II.hmm	K01601	38					K02300	67
Carbon fixation	3 Hydroxypropionate cycle		K14469.hmm	K14469	1					K02274	356
Carbon fixation	3 Hydroxypropionate cycle		K14468.hmm	K14468	1					K00406	441
Carbon fixation	3HP/4HB		K14466.hmm	K14466	1					K02827	1
Carbon fixation	3HP/4HB or DC/4-HB		K18861.hmm	K18861	0					K02828
Carbon fixation	DC/4-HB		K14467.hmm	K14467	0					K00855	127
Carbon fixation	Wood Ljungdahl pathway		K00194.hmm	K00194	137					K01601	38
Carbon fixation	Wood Ljungdahl pathway		K00197.hmm	K00197	160					K01602	39
Carbon fixation	Wood Ljungdahl pathway		K00198.hmm	K00198	184					K16952	2
Carbon fixation	Reverse TCA cycle		acetate_citrate_lyase_aclA.hmm	K15230	106					K17230	276
Carbon fixation	Reverse TCA cycle		acetate_citrate_lyase_aclB.hmm	K15231	118					K17229
Nitrogen cycling	Ammonia oxidation		amoA.hmm	K10944	6					K17218	171
Nitrogen cycling	Ammonia oxidation		amoB.hmm	K10945	3					K16952	2
Nitrogen cycling	Ammonia oxidation		amoC.hmm	K10946	1					K17725	587
Nitrogen cycling	N2 fixation		TIGR01861.hmm	N/A	0					K21307	44
Nitrogen cycling	N2 fixation		TIGR02931.hmm	N/A	0					K21309	45
Nitrogen cycling	N2 fixation		TIGR02929.hmm	K00531	0					K00387	1
Nitrogen cycling	N2 fixation		TIGR01282.hmm	K02586	86					K21308	40
Nitrogen cycling	N2 fixation		TIGR01286.hmm	K02591	83					K05301	4
Nitrogen cycling	N2 fixation		TIGR01860.hmm	K22896	1					K00958	321
Nitrogen cycling	N2 fixation		TIGR02932.hmm	K22897	1					K00956	206
Nitrogen cycling	N2 fixation		TIGR02930.hmm	K22898	1					K00955	71
Nitrogen cycling	N2 fixation		TIGR01287.hmm	K02588	102					K00957	337
Nitrogen cycling	Nitrite oxidation		nitrite_oxidoreductase_nxrA.hmm	K00370	162					K13811
Nitrogen cycling	Nitrite oxidation		nitrite_oxidoreductase_nxrB.hmm	K00371	149					K00957	337
Nitrogen cycling	Nitrate reduction		TIGR01706.hmm	K02567	87					K00958	321
Nitrogen cycling	Nitrate reduction		PF03892.hmm	K02568	73					K00956	206
Nitrogen cycling	Nitrate reduction		TIGR01580.hmm	K00370	148					K13811
Nitrogen cycling	Nitrate reduction		TIGR01660.hmm	K00371	148					K00955	71
Nitrogen cycling	Nitrite reduction to ammonia		TIGR03153.hmm	K15876	142					K00860	68
Nitrogen cycling	Nitrite reduction to ammonia		PF02335.hmm	K03385	290					K00395	93
Nitrogen cycling	Nitrite reduction to ammonia		TIGR03148.hmm	K04015	0					K00394	83
Nitrogen cycling	Nitrite reduction to ammonia		TIGR02374.hmm	K00362	159					K00390	378
Nitrogen cycling	Nitrite reduction to ammonia		TIGR02378.hmm	K00363	151					K11180	128
Nitrogen cycling	Nitrite reduction		TIGR02376.hmm	K00368	201					K11181	123
Nitrogen cycling	Nitrite reduction		nitrite_reductase_nirS.hmm	K15864	110					K00381	97
Nitrogen cycling	Nitrite reduction		TIGR04315.hmm	N/A	70					K00380	12
Nitrogen cycling	Nitric oxide reduction		nitric_oxide_reductase_norB.hmm	K04561	209					K00392	19
Nitrogen cycling	Nitric oxide reduction		nitric_oxide_reductase_norC.hmm	K02305	340					K16950	3
Nitrogen cycling	Nitrous oxide reduction		PF05048.hmm	N/A	30					K16951	4
Nitrogen cycling	Nitrous oxide reduction		TIGR04246.hmm	N/A	67					K00385	3
Nitrogen cycling	Anammox		hydrazine_oxidase_hzoA.hmm	K20935	60					K08354	133
Nitrogen cycling	Anammox		hydrazine_synthase_hzsA.hmm	K20932	15					K08353
Sulfur cycling	Sulfide oxidation		PF09242.hmm	K17229	0					K08352	107
Sulfur cycling	Sulfide oxidation		sulfide_quinone_oxidoreductase_sqr.hmm	K17218	171					K17226	84
Sulfur cycling	Sulfite reduction		dsrD.hmm	N/A	70					K17224	25	556
Sulfur cycling	Sulfur oxidation		dsrA.hmm	K11180	127					K17225	32
Sulfur cycling	Sulfur oxidation		dsrB.hmm	K11181	125					K17223	320	133
Sulfur cycling	Sulfur oxidation		sulfur_dioxygenase_sdo.hmm	K17725	587					K17222	81
Sulfur cycling	Sulfur oxidation/reduction		PF07682.hmm	K16952	2					K22622	127
Sulfur cycling	Sulfur reduction		K17219.hmm	K17219	0					K17227	100
Sulfur cycling	Sulfur reduction		K17220.hmm	K17220	0					K02588	102
Sulfur cycling	Sulfur reduction		K17221.hmm	K17221	0					K02586	86
Sulfur cycling	Thiosulfate oxidation		soxB.hmm	K17224	25					K02591	83
Sulfur cycling	Thiosulfate oxidation		soxY.hmm	K17226	84					K00531
Sulfur cycling	Thiosulfate oxidation		soxC.hmm	K17225	32					K10944
Sulfur cycling	Sulfite reduction		asrA.hmm	K16950	3					K10946	5
Sulfur cycling	Sulfite reduction		asrB.hmm	K16951	4					K10945	3
Sulfur cycling	Sulfite reduction		asrC.hmm	K00385	3					K10535	229
Sulfur cycling	Sulfate reduction		aprA.hmm	K00394	83					K15876	142
Sulfur cycling	Sulfate reduction		TIGR00339.hmm	K00958	321					K00362	159
Sulfur cycling	Thiosulfate disproportionation		thiosulfate_reductase_phsA.hmm	K08352	107					K04015
Hydrogenases	FeFe hydrogenase		fefe-group-a13.hmm	N/A	271					K00363	151
Hydrogenases	FeFe hydrogenase		fefe-group-a2.hmm	N/A	0					K00366	20
Hydrogenases	FeFe hydrogenase		fefe-group-a4.hmm	N/A	0					K03385	290
Hydrogenases	FeFe hydrogenase		fefe-group-b.hmm	N/A	22					K00371	149
Hydrogenases	FeFe hydrogenase		fefe-group-c1.hmm	N/A	44					K00370	162
Hydrogenases	FeFe hydrogenase		fefe-group-c2.hmm	N/A	25					K00360
Hydrogenases	FeFe hydrogenase		fefe-group-c3.hmm	N/A	109					K00371	149
Hydrogenases	Fe hydrogenase		fe.hmm	N/A	0					K00367	1
Hydrogenases	Ni-Fe Hydrogenase		nife-group-1.hmm	N/A	158					K00370	162
Hydrogenases	Ni-Fe Hydrogenase		nife-group-2ade.hmm	N/A	0					K00372	64
Hydrogenases	Ni-Fe Hydrogenase		nife-group-2bc.hmm	N/A	21					K02568	73
Hydrogenases	Ni-Fe Hydrogenase		nife-group-3abd.hmm	N/A	91					K00374	142
Hydrogenases	Ni-Fe Hydrogenase		nife-group-3c.hmm	N/A	114					K02567	87
Hydrogenases	Ni-Fe Hydrogenase		nife-group-4a-g.hmm	N/A	153					K00370	162
Hydrogenases	Ni-Fe Hydrogenase		nife-group-4hi.hmm	N/A	0					K02568	73
Oxidative phosphorylation	Complex I (NADH-quinone oxidoreductase)		K00330.hmm	K00330	861					K00374	142
Oxidative phosphorylation	Complex I (NADH-quinone oxidoreductase)		K00331.hmm	K00331	765					K00371	149
Oxidative phosphorylation	Complex I (NADH-quinone oxidoreductase)		K00332.hmm	K00332	507					K02567	87
Oxidative phosphorylation	Complex I (NAD(P)H-quinone oxidoreductase)		K05572.hmm	K05572	0					K15864	110
Oxidative phosphorylation	Complex I (NAD(P)H-quinone oxidoreductase)		K05573.hmm	K05573	1					K00368	201
Oxidative phosphorylation	Complex I (NAD(P)H-quinone oxidoreductase)		K05574.hmm	K05574	0					K02305	340
Oxidative phosphorylation	Complex II (Succinate dehydrogenase/Fumarate reductase)		K00241.hmm	K00241	414					K04561	209
Oxidative phosphorylation	Complex II (Succinate dehydrogenase/Fumarate reductase)		K00242.hmm	K00242	204					K00376	96
Oxidative phosphorylation	Complex III (Cytochrome c reductase)		K00411.hmm	K00411	221					K20932	15
Oxidative phosphorylation	Complex III (Cytochrome c reductase)		K00412.hmm	K00412	346					K20934	1
Oxidative phosphorylation	Complex III (Cytochrome c reductase)		K00410.hmm	K00410	0					K20933
Oxidative phosphorylation	Complex V (ATP synthase: V/A-type H+/Na+-transporting ATPase)		K02117.hmm	K02117	137					K20935	60
Oxidative phosphorylation	Complex V (ATP synthase: V/A-type H+/Na+-transporting ATPase)		K02118.hmm	K02118	97					K00372	64
Oxidative phosphorylation	Complex V (F-type H+-transporting ATPase)		K02111.hmm	K02111	1947					K00360
Oxidative phosphorylation	Complex V (F-type H+-transporting ATPase)		K02112.hmm	K02112	1920					K01721	28
Oxygen metabolism (Oxidative phosphorylation Complex IV)	Oxygen metabolism - cytochrome c oxidase, caa3-type		TIGR02891.hmm	K02274	356					K20807	10
Oxygen metabolism (Oxidative phosphorylation Complex IV)	Oxygen metabolism - cytochrome c oxidase, caa3-type		TIGR02866.hmm	K02275	422					K01725	52
Oxygen metabolism (Oxidative phosphorylation Complex IV)	Oxygen metabolism - cytochrome c oxidase, cbb3-type		TIGR00780.hmm	K00404	275					K01430	88
Oxygen metabolism (Oxidative phosphorylation Complex IV)	Oxygen metabolism - cytochrome c oxidase, cbb3-type		TIGR00781.hmm	K00405	268					K01429	82
Oxygen metabolism (Oxidative phosphorylation Complex IV)	Oxygen metabolism - cytochrome c oxidase, cbb3-type		TIGR00782.hmm	K00406	441					K01428	89
Oxygen metabolism (Oxidative phosphorylation Complex IV)	Oxygen metabolism - cytochrome (quinone) oxidase, bo type		TIGR01433.hmm	K02297	71					K14048
Oxygen metabolism (Oxidative phosphorylation Complex IV)	Oxygen metabolism - cytochrome (quinone) oxidase, bo type		TIGR02847.hmm	K02300	67					K17050
Oxygen metabolism (Oxidative phosphorylation Complex IV)	Oxygen metabolism - cytochrome (quinone) oxidase, bo type		K02298.hmm	K02298	57					K17052
Oxygen metabolism (Oxidative phosphorylation Complex IV)	Oxygen metabolism - cytochrome (quinone) oxidase, bo type		K02299.hmm	K02299	55					K21647
Oxygen metabolism (Oxidative phosphorylation Complex IV)	Oxygen metabolism - cytochrome (quinone) oxidase, bd type		PF01654.hmm	K00425	578					K01560	137
Oxygen metabolism (Oxidative phosphorylation Complex IV)	Oxygen metabolism - cytochrome (quinone) oxidase, bd type		TIGR00203.hmm	K00426	338					K17051	1997
Oxygen metabolism (Oxidative phosphorylation Complex IV)	Oxygen metabolism - cytochrome (quinone) oxidase, aa3 type, QoxABCD		TIGR01432.hmm	K02826	3					K09162	119
Oxygen metabolism (Oxidative phosphorylation Complex IV)	Oxygen metabolism - cytochrome (quinone) oxidase, aa3 type, QoxABCD		TIGR02882.hmm	K02827	1					K08355	25
Urea utilization	Urease		TIGR01792.hmm	K01428	89					K08356	25
Urea utilization	Urease		TIGR00192.hmm	K01429	82					K03741	696
Urea utilization	Urease		TIGR00193.hmm	K01430	88					K17050
Halogenated compound utilization	Halogenated compounds breakdown		K01560.hmm	K01560	137					K12529	6
Halogenated compound utilization	Halogenated compounds breakdown		K15241.hmm	K15241	0					K12528	54
Halogenated compound utilization	Halogenated compounds breakdown		K21566.hmm	K21566	0					K12527	112
Halogenated compound utilization	Halogenated compounds breakdown		K21647.hmm	K21647	0					K17052
Perchlorate reduction	Perchlorate reduction		TIGR03479.hmm	N/A	141					K17051	1997
Perchlorate reduction	Perchlorate reduction		TIGR03478.hmm	N/A	50
Chlorite reduction	Chlorite reduction		PF06778.hmm	K09162	119
As cycling	Arsenite oxidation		TIGR02694.hmm	K08355	25
As cycling	Arsenite oxidation		TIGR02693.hmm	K08356	25
As cycling	Arsenate reduction		K00537.hmm	K00537	183
As cycling	Arsenate reduction		K03741.hmm	K03741	696
Selenate reduction	Selenate reduction		TIGR03312.hmm	K12529	6
Selenate reduction	Selenate reduction		TIGR03313.hmm	K12528	54
Selenate reduction	Selenate reduction		TIGR03315.hmm	K12527	112
Nitrile hydration	Nitrile hydratase		TIGR01323.hmm	K01721	28
Nitrile hydration	Nitrile hydratase		TIGR03888.hmm	K20807	10
Metal reduction	Metal (Iron/Manganese) reduction		TIGR03507.hmm	N/A	118
Metal reduction	Metal (Iron/Manganese) reduction		TIGR03509.hmm	N/A	142
Sulfur cycling enzymes (detailed)	Dissimilatory sulfur metabolism | Sulfide oxidation		PF09242.hmm	K17229	0
Sulfur cycling enzymes (detailed)	Dissimilatory sulfur metabolism | Sulfide oxidation		sulfide_quinone_oxidoreductase_sqr.hmm	K17218	171
Sulfur cycling enzymes (detailed)	Dissimilatory sulfur metabolism | Sulfur oxidation/Sulfite reduction		dsrA.hmm	N/A	127
Sulfur cycling enzymes (detailed)	Dissimilatory sulfur metabolism | Sulfur oxidation/Sulfite reduction		dsrB.hmm	N/A	125
Sulfur cycling enzymes (detailed)	Dissimilatory sulfur metabolism | Sulfur oxidation/Sulfite reduction		dsrC.hmm	N/A	112
Sulfur cycling enzymes (detailed)	Dissimilatory sulfur metabolism | Sulfur oxidation/Sulfite reduction		dsrD.hmm	N/A	70
Sulfur cycling enzymes (detailed)	Dissimilatory sulfur metabolism | Sulfur oxidation/Sulfite reduction		dsrE.hmm	N/A	23
Sulfur cycling enzymes (detailed)	Dissimilatory sulfur metabolism | Sulfur oxidation/Sulfite reduction		dsrF.hmm	N/A	4
Sulfur cycling enzymes (detailed)	Dissimilatory sulfur metabolism | Sulfur oxidation/Sulfite reduction		dsrH.hmm	N/A	66
Sulfur cycling enzymes (detailed)	Dissimilatory sulfur metabolism | Sulfur oxidation/Sulfite reduction		dsrJ.hmm	N/A	114
Sulfur cycling enzymes (detailed)	Dissimilatory sulfur metabolism | Sulfur oxidation/Sulfite reduction		dsrK.hmm	N/A	108
Sulfur cycling enzymes (detailed)	Dissimilatory sulfur metabolism | Sulfur oxidation/Sulfite reduction		dsrM.hmm	N/A	114
Sulfur cycling enzymes (detailed)	Dissimilatory sulfur metabolism | Sulfur oxidation/Sulfite reduction		dsrO.hmm	N/A	113
Sulfur cycling enzymes (detailed)	Dissimilatory sulfur metabolism | Sulfur oxidation/Sulfite reduction		dsrP.hmm	N/A	114
Sulfur cycling enzymes (detailed)	Dissimilatory sulfur metabolism | Sulfur oxidation/Sulfite reduction		dsrR.hmm	N/A	31
Sulfur cycling enzymes (detailed)	Dissimilatory sulfur metabolism | Sulfur oxidation/Sulfite reduction		dsrS.hmm	N/A	14
Sulfur cycling enzymes (detailed)	Dissimilatory sulfur metabolism | Sulfur oxidation/Sulfite reduction		dsrT.hmm	N/A	59
Sulfur cycling enzymes (detailed)	Dissimilatory sulfur metabolism | Sulfite reduction		asrA.hmm	K16950	3
Sulfur cycling enzymes (detailed)	Dissimilatory sulfur metabolism | Sulfite reduction		asrB.hmm	K16951	4
Sulfur cycling enzymes (detailed)	Dissimilatory sulfur metabolism | Sulfite reduction		asrC.hmm	K00385	3
Sulfur cycling enzymes (detailed)	Dissimilatory sulfur metabolism | Sulfur oxidation		sulfur_dioxygenase_sdo.hmm	K17725	587
Sulfur cycling enzymes (detailed)	Dissimilatory sulfur metabolism | Sulfur oxidation/reduction		PF07682.hmm	K16952	2
Sulfur cycling enzymes (detailed)	Dissimilatory sulfur metabolism | Sulfur reduction		K17219.hmm	K17219	0
Sulfur cycling enzymes (detailed)	Dissimilatory sulfur metabolism | Sulfur reduction		K17220.hmm	K17220	0
Sulfur cycling enzymes (detailed)	Dissimilatory sulfur metabolism | Sulfur reduction		K17221.hmm	K17221	0
Sulfur cycling enzymes (detailed)	Dissimilatory sulfur metabolism | Thiosulfate oxidation		soxA.hmm	K17222	81
Sulfur cycling enzymes (detailed)	Dissimilatory sulfur metabolism | Thiosulfate oxidation		soxB.hmm	K17224	25
Sulfur cycling enzymes (detailed)	Dissimilatory sulfur metabolism | Thiosulfate oxidation		soxC.hmm	K17225	32
Sulfur cycling enzymes (detailed)	Dissimilatory sulfur metabolism | Thiosulfate oxidation		soxD.hmm	K22622	127
Sulfur cycling enzymes (detailed)	Dissimilatory sulfur metabolism | Thiosulfate oxidation		soxX.hmm	K17223	320
Sulfur cycling enzymes (detailed)	Dissimilatory sulfur metabolism | Thiosulfate oxidation		soxY.hmm	K17226	84
Sulfur cycling enzymes (detailed)	Dissimilatory sulfur metabolism | Thiosulfate oxidation		soxYZ_like_carrier.hmm	N/A	24
Sulfur cycling enzymes (detailed)	Dissimilatory sulfur metabolism | Thiosulfate oxidation		soxZ.hmm	K17227	100
Sulfur cycling enzymes (detailed)	Dissimilatory sulfur metabolism | Sulfate reduction		aprA.hmm	K00394	83
Sulfur cycling enzymes (detailed)	Dissimilatory sulfur metabolism | Sulfate reduction		aprB.hmm	K00395	93
Sulfur cycling enzymes (detailed)	Dissimilatory sulfur metabolism | Sulfate reduction		TIGR00339.hmm	K00958	321
Sulfur cycling enzymes (detailed)	Dissimilatory sulfur metabolism | Thiosulfate disproportionation		thiosulfate_reductase_phsA.hmm	K08352	107
Sulfur cycling enzymes (detailed)	Assimilatory sulfur metabolism| Sulfate <-> APS (Adenosine 5'-phosphosulfate)		K00957.hmm	K00957	337
Sulfur cycling enzymes (detailed)	Assimilatory sulfur metabolism| Sulfate <-> APS (Adenosine 5'-phosphosulfate)		K00956.hmm	K00956	206
Sulfur cycling enzymes (detailed)	Assimilatory sulfur metabolism| Sulfate <-> APS (Adenosine 5'-phosphosulfate)		K00955.hmm	K00955	71
Sulfur cycling enzymes (detailed)	Assimilatory sulfur metabolism| APS (Adenosine 5'-phosphosulfate) <-> PAPS (3'-Phosphoadenosine 5'-phosphosulfate)		K00860.hmm	K00860	68
Sulfur cycling enzymes (detailed)	Assimilatory sulfur metabolism| APS (Adenosine 5'-phosphosulfate) <-> PAPS (3'-Phosphoadenosine 5'-phosphosulfate)		K00955.hmm	K00955	71
Sulfur cycling enzymes (detailed)	Assimilatory sulfur metabolism| PAPS (3'-Phosphoadenosine 5'-phosphosulfate) <-> Sulfite		K00390.hmm	K00390	378
Sulfur cycling enzymes (detailed)	Assimilatory sulfur metabolism| Sulfite -> Sulfide		K00380.hmm	K00380	12
Sulfur cycling enzymes (detailed)	Assimilatory sulfur metabolism| Sulfide -> Cysteine		K01738.hmm	K01738	664
Sulfur cycling enzymes (detailed)	Assimilatory sulfur metabolism| Sulfide -> Cysteine		K12339.hmm	K12339	238
Sulfur cycling enzymes (detailed)	DMSO metabolism | DMSO (Dimethyl sulfoxide) -> Methanesulfonate		PF06099.hmm	N/A	6
Sulfur cycling enzymes (detailed)	DMSO metabolism | DMSO (Dimethyl sulfoxide) -> Methanesulfonate		PF02332.hmm	N/A	22
Sulfur cycling enzymes (detailed)	DMSO metabolism | DMSO (Dimethyl sulfoxide) -> Methanesulfonate		K17228.hmm	K17228	8
Sulfur cycling enzymes (detailed)	DMSO metabolism | DMSO (Dimethyl sulfoxide) -> Methanesulfonate		PF00296.hmm	N/A	23
Sulfur cycling enzymes (detailed)	DMSO metabolism | DMSO (Dimethyl sulfoxide) <-> DMS (Dimethyl sulfide)		PF06099.hmm	N/A	6
Sulfur cycling enzymes (detailed)	DMSO metabolism | DMSO (Dimethyl sulfoxide) <-> DMS (Dimethyl sulfide)		PF02332.hmm	N/A	22
Sulfur cycling enzymes (detailed)	DMSO metabolism | DMSO (Dimethyl sulfoxide) <-> DMS (Dimethyl sulfide)		K16964.hmm	K16964	1537
Sulfur cycling enzymes (detailed)	DMSO metabolism | DMSO (Dimethyl sulfoxide) <-> DMS (Dimethyl sulfide)		K07306.hmm	K07306	32
Sulfur cycling enzymes (detailed)	DMSO metabolism | DMS (Dimethyl sulfide) <-> Methanethiol		K16967.hmm	K16967	0
Sulfur cycling enzymes (detailed)	DMSO metabolism | DMS (Dimethyl sulfide) <-> Methanethiol		PF01613.hmm	N/A	820
Sulfur cycling enzymes (detailed)	DMSO metabolism | DMS (Dimethyl sulfide) <-> Methanethiol		K21310.hmm	K21310	308
Sulfur cycling enzymes (detailed)	Sulfite production from organic sulfur | Taurine -> Sulfite		K03119.hmm	K03119	26
Sulfur cycling enzymes (detailed)	Sulfite production from organic sulfur | Alkylsulfonate/Isethionate -> Sulfite		K04091.hmm	K04091	21
Sulfur cycling enzymes (detailed)	Sulfite production from organic sulfur | Methanesulfonate -> Sulfite		K16968.hmm	K16968	1
Sulfur cycling enzymes (detailed)	Metabolism of organic sulfur | Cysteine <-> Cystathionine		K01739.hmm	K01739	289
Sulfur cycling enzymes (detailed)	Metabolism of organic sulfur | Cysteine <-> 3-mercaptopyruvate		K00812.hmm	K00812	548
Sulfur cycling enzymes (detailed)	Metabolism of organic sulfur | OAHS (O-acetylhomoserine) + Sulfide -> Homocysteine		K01740.hmm	K01740	466
Sulfur cycling enzymes (detailed)	Metabolism of organic sulfur | Cystathionine -> Homocysteine		K14155.hmm	K14155	150
Sulfur cycling enzymes (detailed)	Metabolism of organic sulfur | Cystathionine -> Homocysteine		K01760.hmm	K01760	151
Sulfur cycling enzymes (detailed)	Metabolism of organic sulfur | MHO (L-methionine (R)-S-oxide) -> Methionine)		K08968.hmm	K08968	177
Sulfur cycling enzymes (detailed)	Metabolism of organic sulfur | Homocysteine -> Methionine		K00548.hmm	K00548	730
Sulfur cycling enzymes (detailed)	Metabolism of organic sulfur | Homocysteine <-> Methionine		K00549.hmm	K00549	584
Sulfur cycling enzymes (detailed)	Metabolism of organic sulfur | SAH (S-adenosyl-L-homocysteine) -> Homocysteine		K01251.hmm	K01251	1227
Sulfur cycling enzymes (detailed)	Metabolism of organic sulfur | SRH (S-ribosylhomocysteine) -> Homocysteine		K07173.hmm	K07173	31
Sulfur cycling enzymes (detailed)	Metabolism of organic sulfur | SAH (S-adenosyl-L-homocysteine) -> SRH (S-ribosylhomocysteine)		K01243.hmm	K01243	203
Sulfur cycling enzymes (detailed)	Sulfur-related amino acid metabolism | Cysteine -> Sulfide		K01738.hmm	K01738	664
Sulfur cycling enzymes (detailed)	Sulfur-related amino acid metabolism | Cysteine -> Sulfide		K12339.hmm	K12339	238
Sulfur cycling enzymes (detailed)	Sulfur-related amino acid metabolism | Cysteine -> Sulfide		K14155.hmm	K14155	150
Sulfur cycling enzymes (detailed)	Sulfur-related amino acid metabolism | Cysteine -> Sulfide		K05396.hmm	K05396	35
Sulfur cycling enzymes (detailed)	Sulfur-related amino acid metabolism | Cysteine -> Sulfide		K01760.hmm	K01760	151
Sulfur cycling enzymes (detailed)	Sulfur-related amino acid metabolism | Methionine -> Methanethiol		PF01053.hmm	N/A	862
Sulfur cycling enzymes (detailed)	Sulfur-related amino acid metabolism | Methionine -> SAMe (S-adenosyl-L-methionine)		K00789.hmm	K00789	1824
Sulfur cycling enzymes (detailed)	Sulfur-related amino acid metabolism | SAMe (S-adenosyl-L-methionine) -> SAH (S-adenosyl-L-homocysteine)		K00558.hmm	K00558	737

## Sheet: keygenes-binned_raw
A		Gene	N# genes	%genes	N# org	%Org	O-Depth	%O-Depth	G-Depth	%G-Depth	Full description
	1
		K08691	27	0.06	24	0.95	907.89	1.61	1120.19	0.1	mcl; malyl-CoA/(S)-citramalyl-CoA lyase
	2
		K14067	641	1.51	611	24.08	16585.3	29.37	17370.6	1.58	mtkA; malate-CoA ligase subunit beta
		K08692	654	1.55	610	24.04	16296.9	28.86	17482.8	1.59	mtkB; malate-CoA ligase subunit alpha
	3
		K00600	1919	4.54	1833	72.25	44575.7	78.95	47063.3	4.29	glyA, SHMT; glycine hydroxymethyltransferase
	4
		K13812	1	0	1	0.04	10.85	0.02	10.85	0	fae-hps; bifunctional enzyme Fae/Hps
		K13831	49	0.12	48	1.89	860.31	1.52	870.79	0.08	hps-phi; 3-hexulose-6-phosphate synthase / 6-phospho-3-hexuloisomerase
		K08093	215	0.51	132	5.2	5217.68	9.24	10105.7	0.92	hxlA; 3-hexulose-6-phosphate synthase
			3506	8.29
AA		Gene	N# genes	%genes	N# org	%Org	O-Depth	%O-Depth	G-Depth	%G-Depth	Full description
	56
		K20932	9	0.02	9	0.35	181.08	0.32	181.08	0.02	K20932; hydrazine synthase subunit
		K20934	17	0.04	15	0.59	326.32	0.58	328.32	0.03	K20934; hydrazine synthase subunit
		K20933	10	0.02	9	0.35	194.61	0.34	231.81	0.02	K20933; hydrazine synthase subunit
	57
		K00360	2	0	2	0.08	331.01	0.59	331.01	0.03	nasB; assimilatory nitrate reductase electron transfer subunit
		K00372	119	0.28	107	4.22	4685.64	8.3	5339.23	0.49	nasA; assimilatory nitrate reductase catalytic subunit
	58
		K20935	53	0.13	22	0.87	493.53	0.87	1275.75	0.12	hdh; hydrazine dehydrogenase
			210	0.49
AB		Gene	N# genes	%genes	N# org	%Org	O-Depth	%O-Depth	G-Depth	%G-Depth	Full description
	59
		K20807	2	0	2	0.08	112.1	0.2	112.1	0.01	nthB; nitrile hydratase subunit beta
		K01721	35	0.08	28	1.1	884.28	1.57	1152.27	0.11	nthA; nitrile hydratase subunit alpha
	60
		K01725	52	0.12	46	1.81	3052.48	5.41	3656.94	0.33	cynS; cyanate lyase
	61
		K01430	82	0.19	77	3.04	4213.4	7.46	4517.6	0.41	ureA; urease subunit gamma
		K01429	76	0.18	73	2.88	4191.68	7.42	4249.36	0.39	ureB; urease subunit beta
		K01428	82	0.19	76	3	4261.17	7.55	5058.96	0.46	ureC; urease subunit alpha
			329	0.76
AC		Gene	N# genes	%genes	N# org	%Org	O-Depth	%O-Depth	G-Depth	%G-Depth	Full description
	62
		K17052	3	0.01	3	0.12	106.05	0.19	106.05	0.01	clrC, serC; complex iron-sulfur molybdoenzyme family reductase subunit gamma
		K21647	2	0	2	0.08	17.02	0.03	17.02	0	pceA; tetrachloroethene reductive dehalogenase
		K17051	49	0.12	42	1.66	1220.98	2.16	1336.72	0.12	clrb, serB; complex iron-sulfur molybdoenzyme family reductase subunit beta
		K01560	1219	2.88	875	34.49	20435.9	36.19	28178.2	2.57	E3.8.1.2; 2-haloacid dehalogenase
		K17050	88	0.21	50	1.97	1358.18	2.41	2052.97	0.19	clrA, serA; complex iron-sulfur molybdoenzyme family reductase subunit alpha
AD		Gene	N# genes	%genes	N# org	%Org	O-Depth	%O-Depth	G-Depth	%G-Depth	Full description
	63
		K03741	1160	2.74	802	31.61	20630.9	36.54	33657.1	3.07	ARSC2, arsC; arsenate reductase
		K08356	24	0.06	24	0.95	908.95	1.61	908.95	0.08	aoxB; arsenite oxidase large subunit
		K08355	868	2.05	502	19.79	11460.1	20.3	19002	1.73	aoxA; arsenite oxidase small subunit
AE		Gene	N# genes	%genes	N# org	%Org	O-Depth	%O-Depth	G-Depth	%G-Depth	Full description
	64
		K12527	67	0.16	64	2.52	1495.36	2.65	1518.64	0.14	ygfK; putative selenate reductase
		K12528	97	0.23	87	3.43	2036.06	3.61	2195.53	0.2	xdhD; putative selenate reductase molybdopterin-binding subunit
		K17052	3	0.01	3	0.12	106.05	0.19	106.05	0.01	clrC, serC; complex iron-sulfur molybdoenzyme family reductase subunit gamma
		K17051	49	0.12	42	1.66	1220.98	2.16	1336.72	0.12	clrb, serB; complex iron-sulfur molybdoenzyme family reductase subunit beta
		K17050	88	0.21	50	1.97	1358.18	2.41	2052.97	0.19	clrA, serA; complex iron-sulfur molybdoenzyme family reductase subunit alpha
AF		Gene	N# genes	%genes	N# org	%Org	O-Depth	%O-Depth	G-Depth	%G-Depth	Full description
	65
		UNKNOWN3	44	0.1	41	1.62	1393.51	2.47	1618.18	0.15	mtrB; Decaheme-associated outer membrane protein, MtrB/PioB family
		UNKNOWN2	34	0.08	28	1.1	549.65	0.97	659.99	0.06	mtrC; Decaheme c-type cytochrome, OmcA/MtrC family
AG		Gene	N# genes	%genes	N# org	%Org	O-Depth	%O-Depth	G-Depth	%G-Depth	Full description
	66
		hydroC1	54	0.13	49	1.93	1066.01	1.89	1141.17	0.1	Fe-Fe hydrogenase Group C1
		hydroB	25	0.06	24	0.95	458.4	0.81	471.84	0.04	Fe-Fe hydrogenase Group B
		hydroA4	2	0	2	0.08	14.65	0.03	14.65	0	Fe-Fe hydrogenase Group A4
		hydroA3	344	0.81	231	9.11	6356.53	11.26	8751.2	0.8	Fe-Fe hydrogenase Group A3
		hydroC2	25	0.06	14	0.55	346.92	0.61	771.18	0.07	Fe-Fe hydrogenase Group C2
		hydroC3	104	0.25	89	3.51	2291.86	4.06	2556.88	0.23	Fe-Fe hydrogenase Group C3
		hydroA1	5	0.01	5	0.2	40.61	0.07	40.61	0	Fe-Fe hydrogenase Group A1
			559	1.32
AH		Gene	N# genes	%genes	N# org	%Org	O-Depth	%O-Depth	G-Depth	%G-Depth	Full description
	67
		hydro4e	25	0.06	25	0.99	861.66	1.53	861.66	0.08	Ni-Fe hydrogenase Group IVe
		hydro3d	100	0.24	94	3.71	2974.66	5.27	3158.79	0.29	Ni-Fe hydrogenase Group IIId
		hydro1h	1	0	1	0.04	14.91	0.03	14.91	0	Ni-Fe hydrogenase Group Ih
		hydro1c	20	0.05	17	0.67	332.86	0.59	388.62	0.04	Ni-Fe hydrogenase Group Ic
		hydro2b	23	0.05	20	0.79	608.68	1.08	871.26	0.08	Ni-Fe hydrogenase Group IIb
		hydro4d	5	0.01	5	0.2	106.12	0.19	106.12	0.01	Ni-Fe hydrogenase Group IVd
		hydro2c	5	0.01	4	0.16	71.35	0.13	83.89	0.01	Ni-Fe hydrogenase Group IIc
		hydro4g	248	0.59	210	8.28	3736.23	6.62	4565.3	0.42	Ni-Fe hydrogenase Group IVg
		hydro4b	17	0.04	16	0.63	261.96	0.46	283.59	0.03	Ni-Fe hydrogenase Group IVb
		hydro2d	8	0.02	8	0.32	206.04	0.36	206.04	0.02	Ni-Fe hydrogenase Group IId
		hydro1a	43	0.1	39	1.54	759.04	1.34	849.97	0.08	Ni-Fe hydrogenase Group 1a
		hydro1f	37	0.09	35	1.38	733.66	1.3	794.32	0.07	Ni-Fe hydrogenase Group If
		hydro3b	408	0.96	400	15.77	7701.5	13.64	7879.03	0.72	Ni-Fe hydrogenase Group IIIb
		hydro4f	346	0.82	325	12.81	7741.22	13.71	8261.99	0.75	Ni-Fe hydrogenase Group IVf
		hydro1b	28	0.07	25	0.99	786.66	1.39	1057.04	0.1	Ni-Fe hydrogenase Group Ib
		hydro1d	20	0.05	19	0.75	368.66	0.65	407.25	0.04	Ni-Fe hydrogenase Group Id
		hydro1e	18	0.04	16	0.63	461.86	0.82	509.59	0.05	Ni-Fe hydrogenase Group Ie
		hydro3c	136	0.32	124	4.89	2599.87	4.6	2847.4	0.26	Ni-Fe hydrogenase Group IIIc
			1488	3.52
B		Gene	N# genes	%genes	N# org	%Org	O-Depth	%O-Depth	G-Depth	%G-Depth	Full description
	5
		K15228	7	0.02	5	0.2	77.64	0.14	103.3	0.01	mauA; methylamine dehydrogenase light chain	7
		K15229	5	0.01	4	0.16	71.89	0.13	84.72	0.01	mauB; methylamine dehydrogenase heavy chain	5
	6
		K10946	1	0	1	0.04	64	0.11	64	0.01	pmoC-amoC; methane/ammonia monooxygenase subunit C
		K10945	5	0.01	3	0.12	296.09	0.52	577.63	0.05	pmoB-amoB; methane/ammonia monooxygenase subunit B
	7		6	0.01
		K14028	82	0.19	51	2.01	1629.76	2.89	2761.99	0.25	mdh1, mxaF; methanol dehydrogenase (cytochrome c) subunit 1
		K00093	28	0.07	23	0.91	907.27	1.61	1033.09	0.09	mdh; methanol dehydrogenase
		K17066	2	0	2	0.08	22.8	0.04	22.8	0	MOX; alcohol oxidase
	8		112	0.26
		K00148	13	0.03	11	0.43	1106.76	1.96	1603.83	0.15	fdhA; glutathione-independent formaldehyde dehydrogenase	13
		K01070	61	0.14	58	2.29	3353.94	5.94	3864.35	0.35	frmB, ESD, fghA; S-formylglutathione hydrolase	61
		K00121	290	0.69	216	8.51	6440.68	11.41	9024.78	0.82	frmA, ADH5, adhC; S-(hydroxymethyl)glutathione dehydrogenase / alcohol dehydrogenase	290
	9
		K00125	16	0.04	15	0.59	242.07	0.43	252.96	0.02	fdhB; formate dehydrogenase (coenzyme F420) beta subunit	16
		K22515	382	0.9	280	11.04	7922.99	14.03	10529.4	0.96	fdwB; formate dehydrogenase beta subunit	382
		K00124	1018	2.41	704	27.75	17705.7	31.36	25885.1	2.36	fdoH, fdsB; formate dehydrogenase iron-sulfur subunit	1018
		K22516	32	0.08	30	1.18	616.95	1.09	641.16	0.06	fdhA; formate dehydrogenase (coenzyme F420) alpha subunit	32
		K00127	1413	3.34	799	31.49	19906.5	35.26	34148	3.11	fdoI, fdsG; formate dehydrogenase subunit gamma	1413
		K00123	770	1.82	484	19.08	12649.2	22.4	20093.2	1.83	fdoG, fdhF, fdwA; formate dehydrogenase major subunit	770
		K00122	18	0.04	18	0.71	693.01	1.23	693.01	0.06	FDH; formate dehydrogenase	18
		K00126	17	0.04	17	0.67	553.04	0.98	553.04	0.05	fdsD; formate dehydrogenase subunit delta	17
			4278	10.1								4042
C		Gene	N# genes	%genes	N# org	%Org	O-Depth	%O-Depth	G-Depth	%G-Depth	Full description
	10
		K22516	32	0.08	30	1.18	616.95	1.09	641.16	0.06	fdhA; formate dehydrogenase (coenzyme F420) alpha subunit
		K00125	16	0.04	15	0.59	242.07	0.43	252.96	0.02	fdhB; formate dehydrogenase (coenzyme F420) beta subunit
	11		48	0.12
		K14080	17	0.04	14	0.55	174.66	0.31	208.18	0.02	mtaA; [methyl-Co(III) methanol-specific corrinoid protein]:coenzyme M methyltransferase
	12
	13
		K10713	15	0.04	10	0.39	418.82	0.74	504.89	0.05	fae; 5,6,7,8-tetrahydromethanopterin hydro-lyase
		K13812	1	0	1	0.04	10.85	0.02	10.85	0	fae-hps; bifunctional enzyme Fae/Hps
	14
		K00672	19	0.04	11	0.43	385.24	0.68	731.79	0.07	ftr; formylmethanofuran--tetrahydromethanopterin N-formyltransferase
	15
		K01499	17	0.04	17	0.67	526.81	0.93	526.81	0.05	mch; methenyltetrahydromethanopterin cyclohydrolase
	16
		K00194	115	0.27	113	4.45	1898.62	3.36	1930.74	0.18	cdhD, acsD; acetyl-CoA decarbonylase/synthase complex subunit delta
		K00197	158	0.37	150	5.91	2803.09	4.96	2905.65	0.26	cdhE, acsC; acetyl-CoA decarbonylase/synthase complex subunit gamma
		K00193	16	0.04	14	0.55	211.64	0.37	227.76	0.02	cdhC; acetyl-CoA decarbonylase/synthase complex subunit beta
			358	0.84
D		Gene	N# genes	%genes	N# org	%Org	O-Depth	%O-Depth	G-Depth	%G-Depth	Full description
	17
		K14138	134	0.32	126	4.97	2322.21	4.11	2410.81	0.22	acsB; acetyl-CoA synthase
		K00194	115	0.27	113	4.45	1898.62	3.36	1930.74	0.18	cdhD, acsD; acetyl-CoA decarbonylase/synthase complex subunit delta
		K00197	158	0.37	150	5.91	2803.09	4.96	2905.65	0.26	cdhE, acsC; acetyl-CoA decarbonylase/synthase complex subunit gamma
		K00193	16	0.04	14	0.55	211.64	0.37	227.76	0.02	cdhC; acetyl-CoA decarbonylase/synthase complex subunit beta
	18
		K00192	20	0.05	20	0.79	317.45	0.56	317.45	0.03	cdhA; acetyl-CoA decarbonylase/synthase complex subunit alpha
		K03519	186	0.44	105	4.14	3690.61	6.54	5937.12	0.54	coxM, cutM; aerobic carbon-monoxide dehydrogenase medium subunit
		K00195	13	0.03	12	0.47	195.83	0.35	203.89	0.02	cdhB; acetyl-CoA decarbonylase/synthase complex subunit epsilon
		K03520	1325	3.13	378	14.9	10085.5	17.86	34613.5	3.16	coxL, cutL; aerobic carbon-monoxide dehydrogenase large subunit
		K03518	1209	2.86	408	16.08	9928.25	17.58	32023.2	2.92	coxS; aerobic carbon-monoxide dehydrogenase small subunit
	19
		K00196	1862	4.4	835	32.91	19628.2	34.76	38424.9	3.5	cooF; anaerobic carbon-monoxide dehydrogenase iron sulfur subunit
		K00198	168	0.4	143	5.64	2804.48	4.97	3145.41	0.29	cooS, acsA; anaerobic carbon-monoxide dehydrogenase catalytic subunit
	20
		K15022	431	1.02	286	11.27	6797.15	12.04	9857.01	0.9	fdhB; formate dehydrogenase (NADP+) beta subunit
		K05299	453	1.07	383	15.1	10170.6	18.01	11279	1.03	fdhA; formate dehydrogenase (NADP+) alpha subunit
			6090	14.4
E		Gene	N# genes	%genes	N# org	%Org	O-Depth	%O-Depth	G-Depth	%G-Depth	Full description
	21
		K08691	27	0.06	24	0.95	907.89	1.61	1120.19	0.1	mcl; malyl-CoA/(S)-citramalyl-CoA lyase
	22
	23
		K00176	1724	4.07	901	35.51	20301.9	35.96	36590.3	3.34	korD, oorD; 2-oxoglutarate ferredoxin oxidoreductase subunit delta
		K00177	1054	2.49	638	25.15	14322.4	25.37	23860.4	2.17	korC, oorC; 2-oxoglutarate ferredoxin oxidoreductase subunit gamma
		K00175	1329	3.14	897	35.36	18699.7	33.12	28754.8	2.62	korB, oorB, oforB; 2-oxoglutarate/2-oxoacid ferredoxin oxidoreductase subunit beta
		K00174	1608	3.8	1022	40.28	21396.6	37.9	34782.5	3.17	korA, oorA, oforA; 2-oxoglutarate/2-oxoacid ferredoxin oxidoreductase subunit alpha
	24
		K03737	440	1.04	397	15.65	10042.2	17.79	10722.9	0.98	por, nifJ; pyruvate-ferredoxin/flavodoxin oxidoreductase
		K00171	957	2.26	632	24.91	14600	25.86	20705.3	1.89	porD; pyruvate ferredoxin oxidoreductase delta subunit
		K00170	405	0.96	340	13.4	7184.71	12.73	8139.35	0.74	porB; pyruvate ferredoxin oxidoreductase beta subunit
		K00169	452	1.07	364	14.35	7812.39	13.84	9259.37	0.84	porA; pyruvate ferredoxin oxidoreductase alpha subunit
		K00172	460	1.09	373	14.7	7720.21	13.67	8973.33	0.82	porG; pyruvate ferredoxin oxidoreductase gamma subunit
	25
		K15231	58	0.14	58	2.29	1501.08	2.66	1501.08	0.14	aclB; ATP-citrate lyase beta-subunit
		K15230	85	0.2	81	3.19	2394.01	4.24	2480.52	0.23	aclA; ATP-citrate lyase alpha-subunit
			8599	20.32
F		Gene	N# genes	%genes	N# org	%Org	O-Depth	%O-Depth	G-Depth	%G-Depth	Full description
	26
		K00405	179	0.42	163	6.42	6220.74	11.02	7164.61	0.65	ccoO; cytochrome c oxidase cbb3-type subunit II
		K02274,K15408	10	0.02	10	0.39	179.8	0.32	179.8	0.02	coxA, ctaD; cytochrome c oxidase subunit I,coxAC; cytochrome c oxidase subunit I+III
		K00425	349	0.82	309	12.18	10049.5	17.8	11202.9	1.02	cydA; cytochrome bd ubiquinol oxidase subunit I
		K02257	239	0.56	214	8.44	7306.89	12.94	8501.78	0.77	COX10, ctaB, cyoE; heme o synthase
		K02827,K02828	3	0.01	3	0.12	140.56	0.25	140.56	0.01	qoxB; cytochrome aa3-600 menaquinol oxidase subunit I,qoxC; cytochrome aa3-600 menaquinol oxidase subunit III
		K00404	219	0.52	196	7.73	7300.57	12.93	8170.18	0.74	ccoN; cytochrome c oxidase cbb3-type subunit I
		K02826	1	0	1	0.04	7.98	0.01	7.98	0	qoxA; cytochrome aa3-600 menaquinol oxidase subunit II
		K02297	65	0.15	59	2.33	2629.11	4.66	3169.59	0.29	cyoA; cytochrome o ubiquinol oxidase subunit II
		K02300	124	0.29	119	4.69	3833.82	6.79	4382.07	0.4	cyoD; cytochrome o ubiquinol oxidase subunit IV
		K02275	593	1.4	452	17.82	11992	21.24	16015.5	1.46	coxB, ctaC; cytochrome c oxidase subunit II
		K02827	78	0.18	71	2.8	3068.09	5.43	3620.07	0.33	qoxB; cytochrome aa3-600 menaquinol oxidase subunit I
		K02274	676	1.6	474	18.68	12361.5	21.89	16998.8	1.55	coxA, ctaD; cytochrome c oxidase subunit I
		K00426	313	0.74	281	11.08	9389.26	16.63	10229.5	0.93	cydB; cytochrome bd ubiquinol oxidase subunit II
		K00406	464	1.1	341	13.44	10284.4	18.22	13871.4	1.26	ccoP; cytochrome c oxidase cbb3-type subunit III
			3313	7.81
G		Gene	N# genes	%genes	N# org	%Org	O-Depth	%O-Depth	G-Depth	%G-Depth	Full description
	27
		K00855	97	0.23	82	3.23	2795.8	4.95	3138.81	0.29	PRK, prkB; phosphoribulokinase
		K01602	38	0.09	38	1.5	1079.43	1.91	1079.43	0.1	rbcS; ribulose-bisphosphate carboxylase small chain
		K01601	174	0.41	156	6.15	4749.93	8.41	5572.26	0.51	rbcL; ribulose-bisphosphate carboxylase large chain
			309	0.73
I		Gene	N# genes	%genes	N# org	%Org	O-Depth	%O-Depth	G-Depth	%G-Depth	Full description
	29
		K16952	2	0	2	0.08	48.66	0.09	48.66	0	sor; sulfur oxygenase/reductase
J		Gene	N# genes	%genes	N# org	%Org	O-Depth	%O-Depth	G-Depth	%G-Depth	Full description
	30
		K17229	32	0.08	28	1.1	655.63	1.16	763.58	0.07	fccB; sulfide dehydrogenase [flavocytochrome c] flavoprotein chain
		K17230	533	1.26	194	7.65	6917.18	12.25	18713.5	1.71	fccA; cytochrome subunit of sulfide dehydrogenase
			565	1.34
K		Gene	N# genes	%genes	N# org	%Org	O-Depth	%O-Depth	G-Depth	%G-Depth	Full description
	31
		K17218	497	1.17	371	14.62	9911.79	17.56	13167.8	1.2	sqr; sulfide:quinone oxidoreductase
L		Gene	N# genes	%genes	N# org	%Org	O-Depth	%O-Depth	G-Depth	%G-Depth	Full description
	32
		K16952	2	0	2	0.08	48.66	0.09	48.66	0	sor; sulfur oxygenase/reductase
M		Gene	N# genes	%genes	N# org	%Org	O-Depth	%O-Depth	G-Depth	%G-Depth	Full description
	33
		K17725	5	0.01	5	0.2	69.68	0.12	69.68	0.01	ETHE1; sulfur dioxygenase
N		Gene	N# genes	%genes	N# org	%Org	O-Depth	%O-Depth	G-Depth	%G-Depth	Full description
	34
		K00387	1	0	1	0.04	18.73	0.03	18.73	0	SUOX; sulfite oxidase
		K05301	105	0.25	76	3	3665.09	6.49	7265.45	0.66	E1.8.2.1; sulfite dehydrogenase
		K21309	43	0.1	41	1.62	1158.56	2.05	1180.17	0.11	soeC; sulfite dehydrogenase (quinone) subunit SoeC
		K21308	40	0.09	39	1.54	1124.71	1.99	1140.72	0.1	soeB; sulfite dehydrogenase (quinone) subunit SoeB
		K21307	163	0.39	83	3.27	2093.97	3.71	3772.26	0.34	soeA; sulfite dehydrogenase (quinone) subunit SoeA
			352	0.83
O		Gene	N# genes	%genes	N# org	%Org	O-Depth	%O-Depth	G-Depth	%G-Depth	Full description
	35
		K00958	270	0.64	257	10.13	5435.55	9.63	5726.47	0.52	sat, met3; sulfate adenylyltransferase
		K00957	310	0.73	285	11.23	8533.07	15.11	8959.27	0.82	cysD; sulfate adenylyltransferase subunit 2
		K00956	143	0.34	139	5.48	4733.2	8.38	4805.47	0.44	cysN; sulfate adenylyltransferase subunit 1
		K00955	192	0.45	175	6.9	4434.06	7.85	4727.35	0.43	cysNC; bifunctional enzyme CysN/CysC
	36
		K00958	270	0.64	257	10.13	5435.55	9.63	5726.47	0.52	sat, met3; sulfate adenylyltransferase
		K00956	143	0.34	139	5.48	4733.2	8.38	4805.47	0.44	cysN; sulfate adenylyltransferase subunit 1
		K00957	310	0.73	285	11.23	8533.07	15.11	8959.27	0.82	cysD; sulfate adenylyltransferase subunit 2
	37
		K00955	192	0.45	175	6.9	4434.06	7.85	4727.35	0.43	cysNC; bifunctional enzyme CysN/CysC
		K00860	874	2.07	724	28.54	17925.1	31.75	23843.2	2.17	cysC; adenylylsulfate kinase
	38
		K00394	125	0.3	108	4.26	2273.65	4.03	2935.55	0.27	aprA; adenylylsulfate reductase, subunit A
		K00395	428	1.01	339	13.36	7704.72	13.65	9407.02	0.86	aprB; adenylylsulfate reductase, subunit B
	39
		K00390	239	0.56	233	9.18	7744.76	13.72	7923.96	0.72	cysH; phosphoadenosine phosphosulfate reductase
			3496	8.26
P		Gene	N# genes	%genes	N# org	%Org	O-Depth	%O-Depth	G-Depth	%G-Depth	Full description
	40
		K11180	121	0.29	105	4.14	2203.75	3.9	2470.57	0.23	dsrA; dissimilatory sulfite reductase alpha subunit
		K11181	122	0.29	110	4.34	2316.52	4.1	2547.72	0.23	dsrB; dissimilatory sulfite reductase beta subunit
	41
		K00380	48	0.11	42	1.66	2174.88	3.85	2650.56	0.24	cysJ; sulfite reductase (NADPH) flavoprotein alpha-component
		K00392	195	0.46	165	6.5	3772.79	6.68	4381.89	0.4	sir; sulfite reductase (ferredoxin)
		K00381	127	0.3	121	4.77	5126.47	9.08	5707.73	0.52	cysI; sulfite reductase (NADPH) hemoprotein beta-component
	42
		K16950	3	0.01	3	0.12	48.03	0.09	48.03	0	asrA; anaerobic sulfite reductase subunit A
		K16951	2	0	2	0.08	16.38	0.03	16.38	0	asrB; anaerobic sulfite reductase subunit B
		K00385	3	0.01	3	0.12	48.03	0.09	48.03	0	asrC; anaerobic sulfite reductase subunit C
			621	1.47
Q		Gene	N# genes	%genes	N# org	%Org	O-Depth	%O-Depth	G-Depth	%G-Depth	Full description
	43
		K08352	736	1.74	361	14.23	9587.37	16.98	16953.7	1.55	phsA, psrA; thiosulfate reductase / polysulfide reductase chain A
		K08353	408	0.96	264	10.41	5488.71	9.72	7792.24	0.71	phsB; thiosulfate reductase electron transport protein
			1144	2.7
R		Gene	N# genes	%genes	N# org	%Org	O-Depth	%O-Depth	G-Depth	%G-Depth	Full description
	44
		K17227	124	0.29	102	4.02	2441	4.32	3123.13	0.28	soxZ; sulfur-oxidizing protein SoxZ
		K17225	89	0.21	51	2.01	2310.12	4.09	3198.31	0.29	soxC; sulfane dehydrogenase subunit SoxC
		K17223	277	0.65	199	7.84	5500.87	9.74	7405.43	0.68	soxX; sulfur-oxidizing protein SoxX
		K17224	68	0.16	57	2.25	1577.69	2.79	1766.37	0.16	soxB; sulfur-oxidizing protein SoxB
		K22622	153	0.36	91	3.59	2832.24	5.02	4239.94	0.39	soxD; S-disulfanyl-L-cysteine oxidoreductase SoxD
		K17226	134	0.32	99	3.9	2543.78	4.51	3460.46	0.32	soxY; sulfur-oxidizing protein SoxY
		K17222	54	0.13	47	1.85	1439.76	2.55	1716.68	0.16	soxA; sulfur-oxidizing protein SoxA
			899	2.12
T		Gene	N# genes	%genes	N# org	%Org	O-Depth	%O-Depth	G-Depth	%G-Depth	Full description
	46
		K02586	106	0.25	84	3.31	2656.85	4.71	3329.88	0.3	nifD; nitrogenase molybdenum-iron protein alpha chain
		K02591	103	0.24	81	3.19	2814.15	4.98	3522.34	0.32	nifK; nitrogenase molybdenum-iron protein beta chain
		K00531	1	0	1	0.04	9.42	0.02	9.42	0	anfG; nitrogenase delta subunit
		K02588	88	0.21	87	3.43	2883.19	5.11	2894.74	0.26	nifH; nitrogenase iron protein NifH
			298	0.7
U		Gene	N# genes	%genes	N# org	%Org	O-Depth	%O-Depth	G-Depth	%G-Depth	Full description
	47
		K10946	1	0	1	0.04	64	0.11	64	0.01	pmoC-amoC; methane/ammonia monooxygenase subunit C
		K10945	5	0.01	3	0.12	296.09	0.52	577.63	0.05	pmoB-amoB; methane/ammonia monooxygenase subunit B
	48
		K10535	19	0.04	14	0.55	335.66	0.59	403.83	0.04	hao; hydroxylamine dehydrogenase
	49
		K00363	734	1.73	499	19.67	12402.4	21.97	23676.2	2.16	nirD; nitrite reductase (NADH) small subunit
		K03385	169	0.4	154	6.07	4754.63	8.42	5063.39	0.46	nrfA; nitrite reductase (cytochrome c-552)
		K00366	51	0.12	36	1.42	932.85	1.65	1315.96	0.12	nirA; ferredoxin-nitrite reductase
		K15876	336	0.79	270	10.64	6587.73	11.67	8065.88	0.74	nrfH; cytochrome c nitrite reductase small subunit
		K04015	1	0	1	0.04	4.96	0.01	4.96	0	nrfD; protein NrfD
		K00362	178	0.42	151	5.95	5500.84	9.74	7526.45	0.69	nirB; nitrite reductase (NADH) large subunit
			1494	3.51
V		Gene	N# genes	%genes	N# org	%Org	O-Depth	%O-Depth	G-Depth	%G-Depth	Full description
	50
		K00370	297	0.7	265	10.45	7711.2	13.66	8241.84	0.75	narG, narZ, nxrA; nitrate reductase / nitrite oxidoreductase, alpha subunit
		K00371	276	0.65	253	9.97	7664.45	13.57	8418.1	0.77	narH, narY, nxrB; nitrate reductase / nitrite oxidoreductase, beta subunit
	51
		K00372	119	0.28	107	4.22	4685.64	8.3	5339.23	0.49	nasA; assimilatory nitrate reductase catalytic subunit
		K02567	92	0.22	86	3.39	1694.81	3	1753.47	0.16	napA; periplasmic nitrate reductase NapA
		K00370	297	0.7	265	10.45	7711.2	13.66	8241.84	0.75	narG, narZ, nxrA; nitrate reductase / nitrite oxidoreductase, alpha subunit
		K00374	117	0.28	117	4.61	3524.3	6.24	3524.3	0.32	narI, narV; nitrate reductase gamma subunit
		K00371	276	0.65	253	9.97	7664.45	13.57	8418.1	0.77	narH, narY, nxrB; nitrate reductase / nitrite oxidoreductase, beta subunit
		K00360	2	0	2	0.08	331.01	0.59	331.01	0.03	nasB; assimilatory nitrate reductase electron transfer subunit
		K00367	23	0.05	23	0.91	618.91	1.1	618.91	0.06	narB; ferredoxin-nitrate reductase
		K02568	49	0.12	48	1.89	1010.43	1.79	1024.8	0.09	napB; cytochrome c-type protein NapB
			1548	3.65
W		Gene	N# genes	%genes	N# org	%Org	O-Depth	%O-Depth	G-Depth	%G-Depth	Full description
	52
		K00371	276	0.65	253	9.97	7664.45	13.57	8418.1	0.77	narH, narY, nxrB; nitrate reductase / nitrite oxidoreductase, beta subunit
		K02567	92	0.22	86	3.39	1694.81	3	1753.47	0.16	napA; periplasmic nitrate reductase NapA
		K00374	117	0.28	117	4.61	3524.3	6.24	3524.3	0.32	narI, narV; nitrate reductase gamma subunit
		K02568	49	0.12	48	1.89	1010.43	1.79	1024.8	0.09	napB; cytochrome c-type protein NapB
		K00370	297	0.7	265	10.45	7711.2	13.66	8241.84	0.75	narG, narZ, nxrA; nitrate reductase / nitrite oxidoreductase, alpha subunit
			831	1.97
X		Gene	N# genes	%genes	N# org	%Org	O-Depth	%O-Depth	G-Depth	%G-Depth	Full description
	53
		K15864	93	0.22	86	3.39	2300.01	4.07	2633.98	0.24	nirS; nitrite reductase (NO-forming) / hydroxylamine reductase
		K00368	171	0.4	159	6.27	3972.5	7.04	4439.48	0.4	nirK; nitrite reductase (NO-forming)
			264	0.62
Y		Gene	N# genes	%genes	N# org	%Org	O-Depth	%O-Depth	G-Depth	%G-Depth	Full description
	54
		K02305	202	0.48	168	6.62	3698.47	6.55	4387.07	0.4	norC; nitric oxide reductase subunit C
		K04561	181	0.43	164	6.46	5401.83	9.57	5904.93	0.54	norB; nitric oxide reductase subunit B
			383	0.91
Z		Gene	N# genes	%genes	N# org	%Org	O-Depth	%O-Depth	G-Depth	%G-Depth	Full description
	55
		K00376	99	0.23	98	3.86	3326.74	5.89	3335.98	0.3	nosZ; nitrous-oxide reductase

## Sheet: unbinned.kegg_raw
Carbon Cycle		Gene	N# genes	%genes	N# org	%Org	O-Depth	%O-Depth	G-Depth	%G-Depth	Full description
	Calvin cycle
		K01602	44	0.08	1	100	0	0	0	0	rbcS; ribulose-bisphosphate carboxylase small chain
		K01601	297	0.55	1	100	0	0	0	0	rbcL; ribulose-bisphosphate carboxylase large chain
		K00855	171	0.31	1	100	0	0	0	0	PRK, prkB; phosphoribulokinase
	Citric Acid cycle
		K00174	2776	5.11	1	100	0	0	0	0	korA, oorA, oforA; 2-oxoglutarate/2-oxoacid ferredoxin oxidoreductase subunit alpha
		K00169	823	1.51	1	100	0	0	0	0	porA; pyruvate ferredoxin oxidoreductase alpha subunit
		K00170	566	1.04	1	100	0	0	0	0	porB; pyruvate ferredoxin oxidoreductase beta subunit
		K08691	47	0.09	1	100	0	0	0	0	mcl; malyl-CoA/(S)-citramalyl-CoA lyase
		K15231	96	0.18	1	100	0	0	0	0	aclB; ATP-citrate lyase beta-subunit
		K00175	1790	3.29	1	100	0	0	0	0	korB, oorB, oforB; 2-oxoglutarate/2-oxoacid ferredoxin oxidoreductase subunit beta
		K00172	702	1.29	1	100	0	0	0	0	porG; pyruvate ferredoxin oxidoreductase gamma subunit
		K00177	1251	2.3	1	100	0	0	0	0	korC, oorC; 2-oxoglutarate ferredoxin oxidoreductase subunit gamma
		K15230	95	0.17	1	100	0	0	0	0	aclA; ATP-citrate lyase alpha-subunit
		K00171	504	0.93	1	100	0	0	0	0	porD; pyruvate ferredoxin oxidoreductase delta subunit
		K03737	701	1.29	1	100	0	0	0	0	por, nifJ; pyruvate-ferredoxin/flavodoxin oxidoreductase
		K00176	1085	2	1	100	0	0	0	0	korD, oorD; 2-oxoglutarate ferredoxin oxidoreductase subunit delta
	Dehydrogenases
		hydro3c	95	0.17	1	100	0	0	0	0	Ni-Fe hydrogenase Group IIIc
		hydro3d	160	0.29	1	100	0	0	0	0	Ni-Fe hydrogenase Group IIId
		hydro4d	7	0.01	1	100	0	0	0	0	Ni-Fe hydrogenase Group IVd
		hydro3b	750	1.38	1	100	0	0	0	0	Ni-Fe hydrogenase Group IIIb
		hydro1c	18	0.03	1	100	0	0	0	0	Ni-Fe hydrogenase Group Ic
		hydro4f	671	1.23	1	100	0	0	0	0	Ni-Fe hydrogenase Group IVf
		hydro4e	40	0.07	1	100	0	0	0	0	Ni-Fe hydrogenase Group IVe
		hydro4g	543	1	1	100	0	0	0	0	Ni-Fe hydrogenase Group IVg
		hydro4b	72	0.13	1	100	0	0	0	0	Ni-Fe hydrogenase Group IVb
		hydro1b	40	0.07	1	100	0	0	0	0	Ni-Fe hydrogenase Group Ib
		hydro1a	43	0.08	1	100	0	0	0	0	Ni-Fe hydrogenase Group 1a
		hydro1d	16	0.03	1	100	0	0	0	0	Ni-Fe hydrogenase Group Id
		hydro1e	26	0.05	1	100	0	0	0	0	Ni-Fe hydrogenase Group Ie
		hydro1f	61	0.11	1	100	0	0	0	0	Ni-Fe hydrogenase Group If
		hydro2b	31	0.06	1	100	0	0	0	0	Ni-Fe hydrogenase Group IIb
		hydro2c	8	0.01	1	100	0	0	0	0	Ni-Fe hydrogenase Group IIc
		hydro2d	15	0.03	1	100	0	0	0	0	Ni-Fe hydrogenase Group IId
	Formaldehyde Assimilation -Rump
		K13812	2	0	1	100	0	0	0	0	fae-hps; bifunctional enzyme Fae/Hps
		K13831	88	0.16	1	100	0	0	0	0	hps-phi; 3-hexulose-6-phosphate synthase / 6-phospho-3-hexuloisomerase
		K08093	243	0.45	1	100	0	0	0	0	hxlA; 3-hexulose-6-phosphate synthase
	Formaldehyde Assimilation -Serine
		K08692	351	0.65	1	100	0	0	0	0	mtkB; malate-CoA ligase subunit alpha
		K14067	421	0.77	1	100	0	0	0	0	mtkA; malate-CoA ligase subunit beta
		K00600	3578	6.58	1	100	0	0	0	0	glyA, SHMT; glycine hydroxymethyltransferase
		K08691	47	0.09	1	100	0	0	0	0	mcl; malyl-CoA/(S)-citramalyl-CoA lyase
	H2 formation
		hydroC1	70	0.13	1	100	0	0	0	0	Fe-Fe hydrogenase Group C1
		hydroC2	51	0.09	1	100	0	0	0	0	Fe-Fe hydrogenase Group C2
		hydroC3	125	0.23	1	100	0	0	0	0	Fe-Fe hydrogenase Group C3
		hydroA1	5	0.01	1	100	0	0	0	0	Fe-Fe hydrogenase Group A1
		hydroA4	5	0.01	1	100	0	0	0	0	Fe-Fe hydrogenase Group A4
		hydroA3	257	0.47	1	100	0	0	0	0	Fe-Fe hydrogenase Group A3
		hydroB	32	0.06	1	100	0	0	0	0	Fe-Fe hydrogenase Group B
	Methanogenesis
		K01499	33	0.06	1	100	0	0	0	0	mch; methenyltetrahydromethanopterin cyclohydrolase
		K00194	160	0.29	1	100	0	0	0	0	cdhD, acsD; acetyl-CoA decarbonylase/synthase complex subunit delta
		K10713	24	0.04	1	100	0	0	0	0	fae; 5,6,7,8-tetrahydromethanopterin hydro-lyase
		K00193	24	0.04	1	100	0	0	0	0	cdhC; acetyl-CoA decarbonylase/synthase complex subunit beta
		K13812	2	0	1	100	0	0	0	0	fae-hps; bifunctional enzyme Fae/Hps
		K00197	245	0.45	1	100	0	0	0	0	cdhE, acsC; acetyl-CoA decarbonylase/synthase complex subunit gamma
		K14080	57	0.1	1	100	0	0	0	0	mtaA; [methyl-Co(III) methanol-specific corrinoid protein]:coenzyme M methyltransferase
		K00672	29	0.05	1	100	0	0	0	0	ftr; formylmethanofuran--tetrahydromethanopterin N-formyltransferase
	Methanogenesis (core)
	Methanotrophy
		K00148	24	0.04	1	100	0	0	0	0	fdhA; glutathione-independent formaldehyde dehydrogenase
		K00125	32	0.06	1	100	0	0	0	0	fdhB; formate dehydrogenase (coenzyme F420) beta subunit
		K15228	14	0.03	1	100	0	0	0	0	mauA; methylamine dehydrogenase light chain
		K00121	902	1.66	1	100	0	0	0	0	frmA, ADH5, adhC; S-(hydroxymethyl)glutathione dehydrogenase / alcohol dehydrogenase
		K00124	951	1.75	1	100	0	0	0	0	fdoH, fdsB; formate dehydrogenase iron-sulfur subunit
		K22515	232	0.43	1	100	0	0	0	0	fdwB; formate dehydrogenase beta subunit
		K15229	11	0.02	1	100	0	0	0	0	mauB; methylamine dehydrogenase heavy chain
		K22516	75	0.14	1	100	0	0	0	0	fdhA; formate dehydrogenase (coenzyme F420) alpha subunit
		K00127	454	0.83	1	100	0	0	0	0	fdoI, fdsG; formate dehydrogenase subunit gamma
		K00126	18	0.03	1	100	0	0	0	0	fdsD; formate dehydrogenase subunit delta
		K00122	36	0.07	1	100	0	0	0	0	FDH; formate dehydrogenase
		K00123	1249	2.3	1	100	0	0	0	0	fdoG, fdhF, fdwA; formate dehydrogenase major subunit
		K01070	81	0.15	1	100	0	0	0	0	frmB, ESD, fghA; S-formylglutathione hydrolase
	Methanotrophy (core CH3OH)
		K14028	116	0.21	1	100	0	0	0	0	mdh1, mxaF; methanol dehydrogenase (cytochrome c) subunit 1
		K00093	178	0.33	1	100	0	0	0	0	mdh; methanol dehydrogenase
		K17066	148	0.27	1	100	0	0	0	0	MOX; alcohol oxidase
	Methanotrophy (core CH4)
		K10944	16	0.01	2	100	0	0	0	0	pmoA-amoA; methane/ammonia monooxygenase subunit A
		K10945	10	0.02	1	100	0	0	0	0	pmoB-amoB; methane/ammonia monooxygenase subunit B
		K10946	5	0.01	1	100	0	0	0	0	pmoC-amoC; methane/ammonia monooxygenase subunit C
	Oxidative phosphorylation
		K02300	76	0.14	1	100	0	0	0	0	cyoD; cytochrome o ubiquinol oxidase subunit IV
		K02827	78	0.14	1	100	0	0	0	0	qoxB; cytochrome aa3-600 menaquinol oxidase subunit I
		K00405	223	0.41	1	100	0	0	0	0	ccoO; cytochrome c oxidase cbb3-type subunit II
		K00425	572	1.05	1	100	0	0	0	0	cydA; cytochrome bd ubiquinol oxidase subunit I
		K02275	876	1.61	1	100	0	0	0	0	coxB, ctaC; cytochrome c oxidase subunit II
		K00426	386	0.71	1	100	0	0	0	0	cydB; cytochrome bd ubiquinol oxidase subunit II
		K02297	82	0.15	1	100	0	0	0	0	cyoA; cytochrome o ubiquinol oxidase subunit II
		K02826	1	0	1	100	0	0	0	0	qoxA; cytochrome aa3-600 menaquinol oxidase subunit II
		K02827,K02828	16	0.01	2	100	0	0	0	0	qoxB; cytochrome aa3-600 menaquinol oxidase subunit I,qoxC; cytochrome aa3-600 menaquinol oxidase subunit III
		K02274,K15408	34	0.03	2	100	0	0	0	0	coxA, ctaD; cytochrome c oxidase subunit I,coxAC; cytochrome c oxidase subunit I+III
		K00406	463	0.85	1	100	0	0	0	0	ccoP; cytochrome c oxidase cbb3-type subunit III
		K00404	418	0.77	1	100	0	0	0	0	ccoN; cytochrome c oxidase cbb3-type subunit I
		K02257	776	1.43	1	100	0	0	0	0	COX10, ctaB, cyoE; heme o synthase
		K02274	1208	2.22	1	100	0	0	0	0	coxA, ctaD; cytochrome c oxidase subunit I
	Wood-Ljungdahl pathway
		K03519	861	1.58	1	100	0	0	0	0	coxM, cutM; aerobic carbon-monoxide dehydrogenase medium subunit
		K00194	160	0.29	1	100	0	0	0	0	cdhD, acsD; acetyl-CoA decarbonylase/synthase complex subunit delta
		K14138	214	0.39	1	100	0	0	0	0	acsB; acetyl-CoA synthase
		K00198	262	0.48	1	100	0	0	0	0	cooS, acsA; anaerobic carbon-monoxide dehydrogenase catalytic subunit
		K00192	34	0.06	1	100	0	0	0	0	cdhA; acetyl-CoA decarbonylase/synthase complex subunit alpha
		K05299	510	0.94	1	100	0	0	0	0	fdhA; formate dehydrogenase (NADP+) alpha subunit
		K15022	768	1.41	1	100	0	0	0	0	fdhB; formate dehydrogenase (NADP+) beta subunit
		K00196	766	1.41	1	100	0	0	0	0	cooF; anaerobic carbon-monoxide dehydrogenase iron sulfur subunit
		K00193	24	0.04	1	100	0	0	0	0	cdhC; acetyl-CoA decarbonylase/synthase complex subunit beta
		K03520	1562	2.87	1	100	0	0	0	0	coxL, cutL; aerobic carbon-monoxide dehydrogenase large subunit
		K03518	980	1.8	1	100	0	0	0	0	coxS; aerobic carbon-monoxide dehydrogenase small subunit
		K00197	245	0.45	1	100	0	0	0	0	cdhE, acsC; acetyl-CoA decarbonylase/synthase complex subunit gamma
		K00195	17	0.03	1	100	0	0	0	0	cdhB; acetyl-CoA decarbonylase/synthase complex subunit epsilon
Nitrogen Cycle		Gene	N# genes	%genes	N# org	%Org	O-Depth	%O-Depth	G-Depth	%G-Depth	Full description
	Ammonium oxidation
		K10946	5	0.01	1	100	0	0	0	0	pmoC-amoC; methane/ammonia monooxygenase subunit C
		K10535	106	0.19	1	100	0	0	0	0	hao; hydroxylamine dehydrogenase
		K10945	10	0.02	1	100	0	0	0	0	pmoB-amoB; methane/ammonia monooxygenase subunit B
		K10944	16	0.01	2	100	0	0	0	0	pmoA-amoA; methane/ammonia monooxygenase subunit A
	Anammox (core)
		K20935	90	0.17	1	100	0	0	0	0	hdh; hydrazine dehydrogenase
		K20934	34	0.06	1	100	0	0	0	0	K20934; hydrazine synthase subunit
		K20932	15	0.03	1	100	0	0	0	0	K20932; hydrazine synthase subunit
		K20933	13	0.02	1	100	0	0	0	0	K20933; hydrazine synthase subunit
	Annamox
		K00372	212	0.39	1	100	0	0	0	0	nasA; assimilatory nitrate reductase catalytic subunit
		K00360	234	0.43	1	100	0	0	0	0	nasB; assimilatory nitrate reductase electron transfer subunit
	DNRA (nitrate reduction)
		K00374	310	0.57	1	100	0	0	0	0	narI, narV; nitrate reductase gamma subunit
		K00371	403	0.74	1	100	0	0	0	0	narH, narY, nxrB; nitrate reductase / nitrite oxidoreductase, beta subunit
		K02568	83	0.15	1	100	0	0	0	0	napB; cytochrome c-type protein NapB
		K00370	537	0.99	1	100	0	0	0	0	narG, narZ, nxrA; nitrate reductase / nitrite oxidoreductase, alpha subunit
		K02567	166	0.31	1	100	0	0	0	0	napA; periplasmic nitrate reductase NapA
	DNRA (nitrite reduction)
		K00362	474	0.87	1	100	0	0	0	0	nirB; nitrite reductase (NADH) large subunit
		K04015	4	0.01	1	100	0	0	0	0	nrfD; protein NrfD
		K03385	299	0.55	1	100	0	0	0	0	nrfA; nitrite reductase (cytochrome c-552)
		K15876	276	0.51	1	100	0	0	0	0	nrfH; cytochrome c nitrite reductase small subunit
		K00363	578	1.06	1	100	0	0	0	0	nirD; nitrite reductase (NADH) small subunit
	Denitrifaction (nitrate reduction)
		K02568	83	0.15	1	100	0	0	0	0	napB; cytochrome c-type protein NapB
		K00371	403	0.74	1	100	0	0	0	0	narH, narY, nxrB; nitrate reductase / nitrite oxidoreductase, beta subunit
		K00374	310	0.57	1	100	0	0	0	0	narI, narV; nitrate reductase gamma subunit
		K00370	537	0.99	1	100	0	0	0	0	narG, narZ, nxrA; nitrate reductase / nitrite oxidoreductase, alpha subunit
		K02567	166	0.31	1	100	0	0	0	0	napA; periplasmic nitrate reductase NapA
	Denitrifaction (nitric oxide reduction)
		K02305	183	0.34	1	100	0	0	0	0	norC; nitric oxide reductase subunit C
		K04561	303	0.56	1	100	0	0	0	0	norB; nitric oxide reductase subunit B
	Denitrifaction (nitrite reduction)
		K15864	267	0.49	1	100	0	0	0	0	nirS; nitrite reductase (NO-forming) / hydroxylamine reductase
		K00368	358	0.66	1	100	0	0	0	0	nirK; nitrite reductase (NO-forming)
	Denitrifaction (nitrous oxide reduction)
		K00376	186	0.34	1	100	0	0	0	0	nosZ; nitrous-oxide reductase
	Misc. Arsenite
		K08355	308	0.57	1	100	0	0	0	0	aoxA; arsenite oxidase small subunit
		K08356	44	0.08	1	100	0	0	0	0	aoxB; arsenite oxidase large subunit
		K03741	3128	2.88	2	100	0	0	0	0	ARSC2, arsC; arsenate reductase
	Misc. Chloor
		K09162	1	0	1	100	0	0	0	0	cld; chlorite dismutase
		K17051	61	0.11	1	100	0	0	0	0	clrb, serB; complex iron-sulfur molybdoenzyme family reductase subunit beta
		K17052	10	0.02	1	100	0	0	0	0	clrC, serC; complex iron-sulfur molybdoenzyme family reductase subunit gamma
		K17050	158	0.29	1	100	0	0	0	0	clrA, serA; complex iron-sulfur molybdoenzyme family reductase subunit alpha
		K01560	671	1.23	1	100	0	0	0	0	E3.8.1.2; 2-haloacid dehalogenase
		K21647	17	0.03	1	100	0	0	0	0	pceA; tetrachloroethene reductive dehalogenase
	Misc. Decaheme
		UNKNOWN3	162	0.3	1	100	0	0	0	0	mtrB; Decaheme-associated outer membrane protein, MtrB/PioB family
		UNKNOWN2	68	0.13	1	100	0	0	0	0	mtrC; Decaheme c-type cytochrome, OmcA/MtrC family
	Misc. Selenium
		K12528	140	0.26	1	100	0	0	0	0	xdhD; putative selenate reductase molybdopterin-binding subunit
		K17050	158	0.29	1	100	0	0	0	0	clrA, serA; complex iron-sulfur molybdoenzyme family reductase subunit alpha
		K17052	10	0.02	1	100	0	0	0	0	clrC, serC; complex iron-sulfur molybdoenzyme family reductase subunit gamma
		K17051	61	0.11	1	100	0	0	0	0	clrb, serB; complex iron-sulfur molybdoenzyme family reductase subunit beta
		K12527	139	0.26	1	100	0	0	0	0	ygfK; putative selenate reductase
	N-compounds
		K14048	5	0.01	1	100	0	0	0	0	ureAB; urease subunit gamma/beta
		K01428	146	0.27	1	100	0	0	0	0	ureC; urease subunit alpha
		K01430	110	0.2	1	100	0	0	0	0	ureA; urease subunit gamma
		K01721	59	0.11	1	100	0	0	0	0	nthA; nitrile hydratase subunit alpha
		K01429	89	0.16	1	100	0	0	0	0	ureB; urease subunit beta
		K01725	72	0.13	1	100	0	0	0	0	cynS; cyanate lyase
		K20807	12	0.02	1	100	0	0	0	0	nthB; nitrile hydratase subunit beta
	Nitrate reduction (assimilatory)
		K00367	39	0.07	1	100	0	0	0	0	narB; ferredoxin-nitrate reductase
		K00372	212	0.39	1	100	0	0	0	0	nasA; assimilatory nitrate reductase catalytic subunit
		K00360	234	0.43	1	100	0	0	0	0	nasB; assimilatory nitrate reductase electron transfer subunit
	Nitrite oxidation
		K00374	310	0.57	1	100	0	0	0	0	narI, narV; nitrate reductase gamma subunit
		K00372	212	0.39	1	100	0	0	0	0	nasA; assimilatory nitrate reductase catalytic subunit
		K00367	39	0.07	1	100	0	0	0	0	narB; ferredoxin-nitrate reductase
		K02567	166	0.31	1	100	0	0	0	0	napA; periplasmic nitrate reductase NapA
		K00370	537	0.99	1	100	0	0	0	0	narG, narZ, nxrA; nitrate reductase / nitrite oxidoreductase, alpha subunit
		K00371	403	0.74	1	100	0	0	0	0	narH, narY, nxrB; nitrate reductase / nitrite oxidoreductase, beta subunit
		K02568	83	0.15	1	100	0	0	0	0	napB; cytochrome c-type protein NapB
		K00360	234	0.43	1	100	0	0	0	0	nasB; assimilatory nitrate reductase electron transfer subunit
	Nitrite reduction (assimilatory)
		K00366	95	0.17	1	100	0	0	0	0	nirA; ferredoxin-nitrite reductase
	Nitrogen fixation
		K02586	208	0.38	1	100	0	0	0	0	nifD; nitrogenase molybdenum-iron protein alpha chain
		K02591	206	0.38	1	100	0	0	0	0	nifK; nitrogenase molybdenum-iron protein beta chain
		K02588	139	0.26	1	100	0	0	0	0	nifH; nitrogenase iron protein NifH
Sulfur Cycle		Gene	N# genes	%genes	N# org	%Org	O-Depth	%O-Depth	G-Depth	%G-Depth	Full description
	Sulfate reduction
		K16951	480	0.88	1	100	0	0	0	0	asrB; anaerobic sulfite reductase subunit B
		K00392	338	0.62	1	100	0	0	0	0	sir; sulfite reductase (ferredoxin)
		K11181	152	0.28	1	100	0	0	0	0	dsrB; dissimilatory sulfite reductase beta subunit
		K00380	77	0.14	1	100	0	0	0	0	cysJ; sulfite reductase (NADPH) flavoprotein alpha-component
		K00385	5	0.01	1	100	0	0	0	0	asrC; anaerobic sulfite reductase subunit C
		K11180	218	0.4	1	100	0	0	0	0	dsrA; dissimilatory sulfite reductase alpha subunit
		K00381	231	0.42	1	100	0	0	0	0	cysI; sulfite reductase (NADPH) hemoprotein beta-component
		K16950	5	0.01	1	100	0	0	0	0	asrA; anaerobic sulfite reductase subunit A
	Sulfide oxidation I
		K17218	877	1.61	1	100	0	0	0	0	sqr; sulfide:quinone oxidoreductase
	Sulfide oxidation II
		K16952	3	0.01	1	100	0	0	0	0	sor; sulfur oxygenase/reductase
	Sulfide oxidation III
		K17725	73	0.13	1	100	0	0	0	0	ETHE1; sulfur dioxygenase
	Sulfite oxidation
		K05301	151	0.28	1	100	0	0	0	0	E1.8.2.1; sulfite dehydrogenase
		K00387	72	0.13	1	100	0	0	0	0	SUOX; sulfite oxidase
		K21308	47	0.09	1	100	0	0	0	0	soeB; sulfite dehydrogenase (quinone) subunit SoeB
		K21309	67	0.12	1	100	0	0	0	0	soeC; sulfite dehydrogenase (quinone) subunit SoeC
		K21307	317	0.58	1	100	0	0	0	0	soeA; sulfite dehydrogenase (quinone) subunit SoeA
	Sulfite reduction
		K00958	502	0.92	1	100	0	0	0	0	sat, met3; sulfate adenylyltransferase
		K13811	6	0.01	1	100	0	0	0	0	PAPSS; 3'-phosphoadenosine 5'-phosphosulfate synthase
		K00957	398	0.73	1	100	0	0	0	0	cysD; sulfate adenylyltransferase subunit 2
		K00955	324	0.6	1	100	0	0	0	0	cysNC; bifunctional enzyme CysN/CysC
		K00394	252	0.46	1	100	0	0	0	0	aprA; adenylylsulfate reductase, subunit A
		K00956	253	0.47	1	100	0	0	0	0	cysN; sulfate adenylyltransferase subunit 1
		K00395	247	0.45	1	100	0	0	0	0	aprB; adenylylsulfate reductase, subunit B
		K00390	473	0.87	1	100	0	0	0	0	cysH; phosphoadenosine phosphosulfate reductase
		K00860	718	1.32	1	100	0	0	0	0	cysC; adenylylsulfate kinase
	Sulfur oxidation
		K16952	3	0.01	1	100	0	0	0	0	sor; sulfur oxygenase/reductase
	Sulfur reduction
		K17229	84	0.15	1	100	0	0	0	0	fccB; sulfide dehydrogenase [flavocytochrome c] flavoprotein chain
		K17230	681	1.25	1	100	0	0	0	0	fccA; cytochrome subunit of sulfide dehydrogenase
	Thiosulfate oxidation
		K17226	195	0.36	1	100	0	0	0	0	soxY; sulfur-oxidizing protein SoxY
		K17224	135	0.25	1	100	0	0	0	0	soxB; sulfur-oxidizing protein SoxB
		K17222	101	0.19	1	100	0	0	0	0	soxA; sulfur-oxidizing protein SoxA
		K17223	134	0.25	1	100	0	0	0	0	soxX; sulfur-oxidizing protein SoxX
		K17227	106	0.19	1	100	0	0	0	0	soxZ; sulfur-oxidizing protein SoxZ
		K17225	162	0.3	1	100	0	0	0	0	soxC; sulfane dehydrogenase subunit SoxC
		K22622	160	0.29	1	100	0	0	0	0	soxD; S-disulfanyl-L-cysteine oxidoreductase SoxD
	Thiosulfate reduction
		K08352	1372	2.52	1	100	0	0	0	0	phsA, psrA; thiosulfate reductase / polysulfide reductase chain A
		K08354	25	0.05	1	100	0	0	0	0	phsC; thiosulfate reductase cytochrome b subunit
		K08353	226	0.42	1	100	0	0	0	0	phsB; thiosulfate reductase electron transport protein

## Sheet: kegg-binned_raw
A		Gene	N# genes	%genes	N# org	%Org	O-Depth	%O-Depth	G-Depth	%G-Depth	Full description
	1
		K08691	28	0.08	25	0.99	939.29	1.66	1151.59	0.13	mcl; malyl-CoA/(S)-citramalyl-CoA lyase
	2
		K08692	8	0.02	8	0.32	371.3	0.66	371.3	0.04	mtkB; malate-CoA ligase subunit alpha
		K14067	12	0.03	12	0.47	640.21	1.13	640.21	0.07	mtkA; malate-CoA ligase subunit beta
	3
		K00600	1961	5.69	1859	73.28	44934.2	79.58	47694.2	5.33	glyA, SHMT; glycine hydroxymethyltransferase
	4
		K13812	3	0.01	3	0.12	49.84	0.09	49.84	0.01	fae-hps; bifunctional enzyme Fae/Hps
		K08093	150	0.44	115	4.53	4971.58	8.81	6318.71	0.71	hxlA; 3-hexulose-6-phosphate synthase
		K13831	49	0.14	48	1.89	860.31	1.52	870.79	0.1	hps-phi; 3-hexulose-6-phosphate synthase / 6-phospho-3-hexuloisomerase
AA		Gene	N# genes	%genes	N# org	%Org	O-Depth	%O-Depth	G-Depth	%G-Depth	Full description
	56
		K20932	10	0.03	10	0.39	227.99	0.4	227.99	0.03	K20932; hydrazine synthase subunit
		K20934	19	0.06	17	0.67	346.67	0.61	348.67	0.04	K20934; hydrazine synthase subunit
		K20933	10	0.03	9	0.35	194.61	0.34	231.81	0.03	K20933; hydrazine synthase subunit
	57
		K00372	120	0.35	108	4.26	4704.54	8.33	5358.13	0.6	nasA; assimilatory nitrate reductase catalytic subunit
		K00360	50	0.15	48	1.89	1025.56	1.82	1050.4	0.12	nasB; assimilatory nitrate reductase electron transfer subunit
	58
		K20935	53	0.15	22	0.87	493.53	0.87	1275.75	0.14	hdh; hydrazine dehydrogenase
AB		Gene	N# genes	%genes	N# org	%Org	O-Depth	%O-Depth	G-Depth	%G-Depth	Full description
	59
		K01721	36	0.1	29	1.14	916	1.62	1183.99	0.13	nthA; nitrile hydratase subunit alpha
		K20807	10	0.03	7	0.28	245.84	0.44	416.26	0.05	nthB; nitrile hydratase subunit beta
	60
		K01725	52	0.15	46	1.81	3052.48	5.41	3656.94	0.41	cynS; cyanate lyase
	61
		K01430	82	0.24	77	3.04	4213.4	7.46	4517.6	0.5	ureA; urease subunit gamma
		K14048	4	0.01	4	0.16	53.11	0.09	53.11	0.01	ureAB; urease subunit gamma/beta
		K01429	76	0.22	73	2.88	4191.68	7.42	4249.36	0.47	ureB; urease subunit beta
		K01428	82	0.24	76	3	4261.17	7.55	5058.96	0.57	ureC; urease subunit alpha
AC		Gene	N# genes	%genes	N# org	%Org	O-Depth	%O-Depth	G-Depth	%G-Depth	Full description
	62
		K17050	92	0.27	52	2.05	1379.09	2.44	2097.22	0.23	clrA, serA; complex iron-sulfur molybdoenzyme family reductase subunit alpha
		K17052	7	0.02	6	0.24	143.34	0.25	167.39	0.02	clrC, serC; complex iron-sulfur molybdoenzyme family reductase subunit gamma
		K21647	15	0.04	13	0.51	153.85	0.27	170.8	0.02	pceA; tetrachloroethene reductive dehalogenase
		K01560	225	0.65	173	6.82	6253.4	11.08	7594.63	0.85	E3.8.1.2; 2-haloacid dehalogenase
		K17051	52	0.15	44	1.73	1242.36	2.2	1368.75	0.15	clrb, serB; complex iron-sulfur molybdoenzyme family reductase subunit beta
		K09162	1	0	1	0.04	10.65	0.02	10.65	0	cld; chlorite dismutase
AD		Gene	N# genes	%genes	N# org	%Org	O-Depth	%O-Depth	G-Depth	%G-Depth	Full description
	63
		K08355	59	0.17	59	2.33	1777.47	3.15	1777.47	0.2	aoxA; arsenite oxidase small subunit
		K08356	24	0.07	24	0.95	908.95	1.61	908.95	0.1	aoxB; arsenite oxidase large subunit
		K03741	1954	2.84	1460	28.77	38006.2	33.66	53155.5	2.97	ARSC2, arsC; arsenate reductase
AE		Gene	N# genes	%genes	N# org	%Org	O-Depth	%O-Depth	G-Depth	%G-Depth	Full description
	64
		K17050	92	0.27	52	2.05	1379.09	2.44	2097.22	0.23	clrA, serA; complex iron-sulfur molybdoenzyme family reductase subunit alpha
		K12529	3	0.01	3	0.12	35.87	0.06	35.87	0	ygfM; putative selenate reductase FAD-binding subunit
		K12528	84	0.24	77	3.04	1882.04	3.33	2001.99	0.22	xdhD; putative selenate reductase molybdopterin-binding subunit
		K12527	91	0.26	88	3.47	1837.64	3.25	1860.92	0.21	ygfK; putative selenate reductase
		K17052	7	0.02	6	0.24	143.34	0.25	167.39	0.02	clrC, serC; complex iron-sulfur molybdoenzyme family reductase subunit gamma
		K17051	52	0.15	44	1.73	1242.36	2.2	1368.75	0.15	clrb, serB; complex iron-sulfur molybdoenzyme family reductase subunit beta
AF		Gene	N# genes	%genes	N# org	%Org	O-Depth	%O-Depth	G-Depth	%G-Depth	Full description
	65
		UNKNOWN3	92	0.27	81	3.19	2505.76	4.44	2970.83	0.33	mtrB; Decaheme-associated outer membrane protein, MtrB/PioB family
		UNKNOWN2	42	0.12	31	1.22	596.72	1.06	880.65	0.1	mtrC; Decaheme c-type cytochrome, OmcA/MtrC family
AG		Gene	N# genes	%genes	N# org	%Org	O-Depth	%O-Depth	G-Depth	%G-Depth	Full description
	66
		hydroC2	37	0.11	25	0.99	557.99	0.99	993.8	0.11	Fe-Fe hydrogenase Group C2
		hydroC3	104	0.3	89	3.51	2291.86	4.06	2556.88	0.29	Fe-Fe hydrogenase Group C3
		hydroA3	109	0.32	109	4.3	3171.04	5.62	3171.04	0.35	Fe-Fe hydrogenase Group A3
		hydroA1	3	0.01	3	0.12	24.99	0.04	24.99	0	Fe-Fe hydrogenase Group A1
		hydroB	25	0.07	24	0.95	458.4	0.81	471.84	0.05	Fe-Fe hydrogenase Group B
		hydroA4	3	0.01	3	0.12	20.17	0.04	20.17	0	Fe-Fe hydrogenase Group A4
		hydroC1	56	0.16	51	2.01	1088.79	1.93	1163.95	0.13	Fe-Fe hydrogenase Group C1
AH		Gene	N# genes	%genes	N# org	%Org	O-Depth	%O-Depth	G-Depth	%G-Depth	Full description
	67
		hydro1a	9	0.03	8	0.32	244.62	0.43	280.08	0.03	Ni-Fe hydrogenase Group 1a
		hydro3c	6	0.02	6	0.24	83.29	0.15	83.29	0.01	Ni-Fe hydrogenase Group IIIc
		hydro1c	5	0.01	5	0.2	84.49	0.15	84.49	0.01	Ni-Fe hydrogenase Group Ic
		hydro4b	12	0.03	11	0.43	192.54	0.34	214.17	0.02	Ni-Fe hydrogenase Group IVb
		hydro1b	22	0.06	19	0.75	528.75	0.94	799.13	0.09	Ni-Fe hydrogenase Group Ib
		hydro4d	5	0.01	5	0.2	106.12	0.19	106.12	0.01	Ni-Fe hydrogenase Group IVd
		hydro2d	8	0.02	8	0.32	206.04	0.36	206.04	0.02	Ni-Fe hydrogenase Group IId
		hydro4g	105	0.3	92	3.63	1629.48	2.89	1935.58	0.22	Ni-Fe hydrogenase Group IVg
		hydro4f	394	1.14	368	14.51	9146.77	16.2	9810.89	1.1	Ni-Fe hydrogenase Group IVf
		hydro1e	12	0.03	10	0.39	363.28	0.64	411.01	0.05	Ni-Fe hydrogenase Group Ie
		hydro4e	27	0.08	27	1.06	877.72	1.55	877.72	0.1	Ni-Fe hydrogenase Group IVe
		hydro2c	4	0.01	3	0.12	50.72	0.09	63.26	0.01	Ni-Fe hydrogenase Group IIc
		hydro3b	410	1.19	402	15.85	7724.11	13.68	7901.64	0.88	Ni-Fe hydrogenase Group IIIb
		hydro2b	16	0.05	13	0.51	496.68	0.88	759.26	0.08	Ni-Fe hydrogenase Group IIb
		hydro3d	100	0.29	94	3.71	2974.66	5.27	3158.79	0.35	Ni-Fe hydrogenase Group IIId
		hydro1f	34	0.1	32	1.26	703.3	1.25	763.96	0.09	Ni-Fe hydrogenase Group If
B		Gene	N# genes	%genes	N# org	%Org	O-Depth	%O-Depth	G-Depth	%G-Depth	Full description
	5
		K15228	7	0.02	5	0.2	77.64	0.14	103.3	0.01	mauA; methylamine dehydrogenase light chain
		K15229	6	0.02	4	0.16	71.89	0.13	97.55	0.01	mauB; methylamine dehydrogenase heavy chain
	6
		K10944	12	0.02	8	0.16	669.36	0.59	1232.44	0.07	pmoA-amoA; methane/ammonia monooxygenase subunit A
		K10945	5	0.01	3	0.12	296.09	0.52	577.63	0.06	pmoB-amoB; methane/ammonia monooxygenase subunit B
		K10946	6	0.02	4	0.16	334.68	0.59	616.22	0.07	pmoC-amoC; methane/ammonia monooxygenase subunit C
	7
		K14028	14	0.04	13	0.51	309.03	0.55	319.57	0.04	mdh1, mxaF; methanol dehydrogenase (cytochrome c) subunit 1
	8
		K01070	62	0.18	59	2.33	3360.99	5.95	3871.4	0.43	frmB, ESD, fghA; S-formylglutathione hydrolase
		K00121	291	0.84	221	8.71	6506.81	11.52	9026.19	1.01	frmA, ADH5, adhC; S-(hydroxymethyl)glutathione dehydrogenase / alcohol dehydrogenase
		K00148	13	0.04	11	0.43	1106.76	1.96	1603.83	0.18	fdhA; glutathione-independent formaldehyde dehydrogenase
	9
		K00126	17	0.05	17	0.67	553.04	0.98	553.04	0.06	fdsD; formate dehydrogenase subunit delta
		K00123	748	2.17	475	18.72	12532.9	22.2	18720.6	2.09	fdoG, fdhF, fdwA; formate dehydrogenase major subunit
		K00127	126	0.37	111	4.38	3719.75	6.59	4449.06	0.5	fdoI, fdsG; formate dehydrogenase subunit gamma
		K00124	369	1.07	283	11.15	6945.85	12.3	8599.78	0.96	fdoH, fdsB; formate dehydrogenase iron-sulfur subunit
		K22515	61	0.18	56	2.21	2760.17	4.89	3033.65	0.34	fdwB; formate dehydrogenase beta subunit
		K22516	43	0.12	39	1.54	787.36	1.39	849.73	0.09	fdhA; formate dehydrogenase (coenzyme F420) alpha subunit
		K00125	31	0.09	29	1.14	419.17	0.74	452.32	0.05	fdhB; formate dehydrogenase (coenzyme F420) beta subunit
		K00122	18	0.05	18	0.71	693.01	1.23	693.01	0.08	FDH; formate dehydrogenase
C		Gene	N# genes	%genes	N# org	%Org	O-Depth	%O-Depth	G-Depth	%G-Depth	Full description
	10
		K22516	43	0.12	39	1.54	787.36	1.39	849.73	0.09	fdhA; formate dehydrogenase (coenzyme F420) alpha subunit
		K00125	31	0.09	29	1.14	419.17	0.74	452.32	0.05	fdhB; formate dehydrogenase (coenzyme F420) beta subunit
	11
		K14080	29	0.08	25	0.99	401.94	0.71	450.79	0.05	mtaA; [methyl-Co(III) methanol-specific corrinoid protein]:coenzyme M methyltransferase
	12
	13
		K10713	15	0.04	10	0.39	418.82	0.74	504.89	0.06	fae; 5,6,7,8-tetrahydromethanopterin hydro-lyase
		K13812	3	0.01	3	0.12	49.84	0.09	49.84	0.01	fae-hps; bifunctional enzyme Fae/Hps
	14
		K00672	19	0.06	11	0.43	385.24	0.68	731.79	0.08	ftr; formylmethanofuran--tetrahydromethanopterin N-formyltransferase
	15
		K01499	20	0.06	18	0.71	543.13	0.96	575.77	0.06	mch; methenyltetrahydromethanopterin cyclohydrolase
	16
		K00197	173	0.5	159	6.27	2914.26	5.16	3085.85	0.34	cdhE, acsC; acetyl-CoA decarbonylase/synthase complex subunit gamma
		K00194	127	0.37	124	4.89	2311.42	4.09	2350.95	0.26	cdhD, acsD; acetyl-CoA decarbonylase/synthase complex subunit delta
		K00193	16	0.05	14	0.55	211.64	0.37	227.76	0.03	cdhC; acetyl-CoA decarbonylase/synthase complex subunit beta
D		Gene	N# genes	%genes	N# org	%Org	O-Depth	%O-Depth	G-Depth	%G-Depth	Full description
	17
		K00197	173	0.5	159	6.27	2914.26	5.16	3085.85	0.34	cdhE, acsC; acetyl-CoA decarbonylase/synthase complex subunit gamma
		K00193	16	0.05	14	0.55	211.64	0.37	227.76	0.03	cdhC; acetyl-CoA decarbonylase/synthase complex subunit beta
		K00194	127	0.37	124	4.89	2311.42	4.09	2350.95	0.26	cdhD, acsD; acetyl-CoA decarbonylase/synthase complex subunit delta
		K14138	134	0.39	126	4.97	2322.21	4.11	2410.81	0.27	acsB; acetyl-CoA synthase
	18
		K03518	863	2.51	313	12.34	7936.94	14.06	19965.4	2.23	coxS; aerobic carbon-monoxide dehydrogenase small subunit
		K00192	20	0.06	20	0.79	317.45	0.56	317.45	0.04	cdhA; acetyl-CoA decarbonylase/synthase complex subunit alpha
		K00195	13	0.04	12	0.47	195.83	0.35	203.89	0.02	cdhB; acetyl-CoA decarbonylase/synthase complex subunit epsilon
		K03520	548	1.59	153	6.03	4418.46	7.83	14734.9	1.65	coxL, cutL; aerobic carbon-monoxide dehydrogenase large subunit
		K03519	554	1.61	218	8.59	6035.4	10.69	13601.8	1.52	coxM, cutM; aerobic carbon-monoxide dehydrogenase medium subunit
	19
		K00198	170	0.49	143	5.64	2804.48	4.97	3178.21	0.36	cooS, acsA; anaerobic carbon-monoxide dehydrogenase catalytic subunit
		K00196	654	1.9	422	16.63	8935.2	15.83	13375.1	1.49	cooF; anaerobic carbon-monoxide dehydrogenase iron sulfur subunit
	20
		K15022	483	1.4	308	12.14	7391.32	13.09	11272.8	1.26	fdhB; formate dehydrogenase (NADP+) beta subunit
		K05299	267	0.78	215	8.47	4616.43	8.18	5445.76	0.61	fdhA; formate dehydrogenase (NADP+) alpha subunit
E		Gene	N# genes	%genes	N# org	%Org	O-Depth	%O-Depth	G-Depth	%G-Depth	Full description
	21
		K08691	28	0.08	25	0.99	939.29	1.66	1151.59	0.13	mcl; malyl-CoA/(S)-citramalyl-CoA lyase
	22
	23
		K00176	1613	4.68	837	32.99	18358.1	32.51	33468.4	3.74	korD, oorD; 2-oxoglutarate ferredoxin oxidoreductase subunit delta
		K00177	1054	3.06	638	25.15	14322.4	25.37	23860.4	2.67	korC, oorC; 2-oxoglutarate ferredoxin oxidoreductase subunit gamma
		K00174	1647	4.78	1035	40.8	21343.7	37.8	34912.1	3.9	korA, oorA, oforA; 2-oxoglutarate/2-oxoacid ferredoxin oxidoreductase subunit alpha
		K00175	1545	4.49	1014	39.97	20926.9	37.06	33018.6	3.69	korB, oorB, oforB; 2-oxoglutarate/2-oxoacid ferredoxin oxidoreductase subunit beta
	24
		K03737	440	1.28	397	15.65	10046.2	17.79	10727	1.2	por, nifJ; pyruvate-ferredoxin/flavodoxin oxidoreductase
		K00169	462	1.34	374	14.74	8028.99	14.22	9574.71	1.07	porA; pyruvate ferredoxin oxidoreductase alpha subunit
		K00172	473	1.37	381	15.02	7930.66	14.05	9248.85	1.03	porG; pyruvate ferredoxin oxidoreductase gamma subunit
		K00171	768	2.23	561	22.11	13213.9	23.4	17015.3	1.9	porD; pyruvate ferredoxin oxidoreductase delta subunit
		K00170	430	1.25	351	13.84	7502.67	13.29	8642.64	0.97	porB; pyruvate ferredoxin oxidoreductase beta subunit
	25
		K15230	32	0.09	29	1.14	761.4	1.35	782.18	0.09	aclA; ATP-citrate lyase alpha-subunit
		K15231	47	0.14	47	1.85	1282.61	2.27	1282.61	0.14	aclB; ATP-citrate lyase beta-subunit
F		Gene	N# genes	%genes	N# org	%Org	O-Depth	%O-Depth	G-Depth	%G-Depth	Full description
	26
		K00404	214	0.62	192	7.57	7227.65	12.8	8088.99	0.9	ccoN; cytochrome c oxidase cbb3-type subunit I
		K02827	1	0	1	0.04	7.98	0.01	7.98	0	qoxB; cytochrome aa3-600 menaquinol oxidase subunit I
		K02274,K15408	18	0.03	18	0.35	336.74	0.3	336.74	0.02	coxA, ctaD; cytochrome c oxidase subunit I,coxAC; cytochrome c oxidase subunit I+III
		K02275	728	2.11	513	20.22	13043.8	23.1	18779.3	2.1	coxB, ctaC; cytochrome c oxidase subunit II
		K02826	1	0	1	0.04	7.98	0.01	7.98	0	qoxA; cytochrome aa3-600 menaquinol oxidase subunit II
		K02257	499	1.45	448	17.66	11823.9	20.94	14084.2	1.57	COX10, ctaB, cyoE; heme o synthase
		K00426	335	0.97	300	11.82	9924.32	17.58	10884.2	1.22	cydB; cytochrome bd ubiquinol oxidase subunit II
		K00425	350	1.02	310	12.22	10060.7	17.82	11214.1	1.25	cydA; cytochrome bd ubiquinol oxidase subunit I
		K00405	213	0.62	192	7.57	7234.24	12.81	8223.72	0.92	ccoO; cytochrome c oxidase cbb3-type subunit II
		K02297	72	0.21	66	2.6	2852.33	5.05	3392.81	0.38	cyoA; cytochrome o ubiquinol oxidase subunit II
		K02300	69	0.2	65	2.56	2823.04	5	3344.68	0.37	cyoD; cytochrome o ubiquinol oxidase subunit IV
		K02274	689	2	476	18.76	12418.2	21.99	17454.2	1.95	coxA, ctaD; cytochrome c oxidase subunit I
		K00406	409	1.19	326	12.85	9721.25	17.22	12233.5	1.37	ccoP; cytochrome c oxidase cbb3-type subunit III
G		Gene	N# genes	%genes	N# org	%Org	O-Depth	%O-Depth	G-Depth	%G-Depth	Full description
	27
		K00855	114	0.33	99	3.9	3048.6	5.4	3391.61	0.38	PRK, prkB; phosphoribulokinase
		K01601	167	0.48	150	5.91	4638.92	8.22	5443.11	0.61	rbcL; ribulose-bisphosphate carboxylase large chain
		K01602	38	0.11	38	1.5	1079.43	1.91	1079.43	0.12	rbcS; ribulose-bisphosphate carboxylase small chain
I		Gene	N# genes	%genes	N# org	%Org	O-Depth	%O-Depth	G-Depth	%G-Depth	Full description
	29
		K16952	2	0.01	2	0.08	48.66	0.09	48.66	0.01	sor; sulfur oxygenase/reductase
J		Gene	N# genes	%genes	N# org	%Org	O-Depth	%O-Depth	G-Depth	%G-Depth	Full description
	30
		K17230	514	1.49	184	7.25	6771.92	11.99	18122.5	2.02	fccA; cytochrome subunit of sulfide dehydrogenase
		K17229	47	0.14	41	1.62	1147.86	2.03	1298.56	0.15	fccB; sulfide dehydrogenase [flavocytochrome c] flavoprotein chain
K		Gene	N# genes	%genes	N# org	%Org	O-Depth	%O-Depth	G-Depth	%G-Depth	Full description
	31
		K17218	511	1.48	378	14.9	10035.4	17.77	13484.1	1.51	sqr; sulfide:quinone oxidoreductase
L		Gene	N# genes	%genes	N# org	%Org	O-Depth	%O-Depth	G-Depth	%G-Depth	Full description
	32
		K16952	2	0.01	2	0.08	48.66	0.09	48.66	0.01	sor; sulfur oxygenase/reductase
M		Gene	N# genes	%genes	N# org	%Org	O-Depth	%O-Depth	G-Depth	%G-Depth	Full description
	33
		K17725	52	0.15	48	1.89	1119	1.98	1194.41	0.13	ETHE1; sulfur dioxygenase
N		Gene	N# genes	%genes	N# org	%Org	O-Depth	%O-Depth	G-Depth	%G-Depth	Full description
	34
		K21307	156	0.45	85	3.35	2107.52	3.73	3649.72	0.41	soeA; sulfite dehydrogenase (quinone) subunit SoeA
		K21309	45	0.13	43	1.69	1186.26	2.1	1207.87	0.13	soeC; sulfite dehydrogenase (quinone) subunit SoeC
		K00387	49	0.14	41	1.62	978.94	1.73	1122.64	0.13	SUOX; sulfite oxidase
		K21308	40	0.12	39	1.54	1124.71	1.99	1140.72	0.13	soeB; sulfite dehydrogenase (quinone) subunit SoeB
		K05301	103	0.3	76	3	3665.09	6.49	6149.69	0.69	E1.8.2.1; sulfite dehydrogenase
O		Gene	N# genes	%genes	N# org	%Org	O-Depth	%O-Depth	G-Depth	%G-Depth	Full description
	35
		K00958	282	0.82	266	10.48	5640.9	9.99	5964.75	0.67	sat, met3; sulfate adenylyltransferase
		K00956	174	0.51	170	6.7	5306.41	9.4	5378.68	0.6	cysN; sulfate adenylyltransferase subunit 1
		K00955	192	0.56	175	6.9	4434.06	7.85	4727.35	0.53	cysNC; bifunctional enzyme CysN/CysC
		K00957	320	0.93	295	11.63	8699.74	15.41	9125.94	1.02	cysD; sulfate adenylyltransferase subunit 2
		K13811	12	0.03	12	0.47	444.28	0.79	444.28	0.05	PAPSS; 3'-phosphoadenosine 5'-phosphosulfate synthase
	36
		K00957	320	0.93	295	11.63	8699.74	15.41	9125.94	1.02	cysD; sulfate adenylyltransferase subunit 2
		K00958	282	0.82	266	10.48	5640.9	9.99	5964.75	0.67	sat, met3; sulfate adenylyltransferase
		K00956	174	0.51	170	6.7	5306.41	9.4	5378.68	0.6	cysN; sulfate adenylyltransferase subunit 1
	37
		K13811	12	0.03	12	0.47	444.28	0.79	444.28	0.05	PAPSS; 3'-phosphoadenosine 5'-phosphosulfate synthase
		K00955	192	0.56	175	6.9	4434.06	7.85	4727.35	0.53	cysNC; bifunctional enzyme CysN/CysC
		K00860	589	1.71	507	19.98	12536.1	22.2	16381.2	1.83	cysC; adenylylsulfate kinase
	38
		K00395	385	1.12	313	12.34	7344.46	13.01	8820.93	0.99	aprB; adenylylsulfate reductase, subunit B
		K00394	143	0.42	120	4.73	2502.5	4.43	3253.89	0.36	aprA; adenylylsulfate reductase, subunit A
	39
		K00390	399	1.16	388	15.29	10794.6	19.12	11018.6	1.23	cysH; phosphoadenosine phosphosulfate reductase
P		Gene	N# genes	%genes	N# org	%Org	O-Depth	%O-Depth	G-Depth	%G-Depth	Full description
	40
		K11180	129	0.37	112	4.41	2329.49	4.13	2612.13	0.29	dsrA; dissimilatory sulfite reductase alpha subunit
		K11181	122	0.35	110	4.34	2316.52	4.1	2547.72	0.28	dsrB; dissimilatory sulfite reductase beta subunit
	41
		K00381	128	0.37	122	4.81	5136.75	9.1	5718.01	0.64	cysI; sulfite reductase (NADPH) hemoprotein beta-component
		K00380	51	0.15	44	1.73	2194.58	3.89	3126.16	0.35	cysJ; sulfite reductase (NADPH) flavoprotein alpha-component
		K00392	197	0.57	166	6.54	3781.47	6.7	4398.92	0.49	sir; sulfite reductase (ferredoxin)
	42
		K16950	3	0.01	3	0.12	48.03	0.09	48.03	0.01	asrA; anaerobic sulfite reductase subunit A
		K16951	215	0.62	196	7.73	3799.52	6.73	4124.98	0.46	asrB; anaerobic sulfite reductase subunit B
		K00385	3	0.01	3	0.12	48.03	0.09	48.03	0.01	asrC; anaerobic sulfite reductase subunit C
Q		Gene	N# genes	%genes	N# org	%Org	O-Depth	%O-Depth	G-Depth	%G-Depth	Full description
	43
		K08354	21	0.06	21	0.83	479.21	0.85	479.21	0.05	phsC; thiosulfate reductase cytochrome b subunit
		K08353	31	0.09	29	1.14	393.2	0.7	417.56	0.05	phsB; thiosulfate reductase electron transport protein
		K08352	770	2.24	374	14.74	9834.95	17.42	17958	2.01	phsA, psrA; thiosulfate reductase / polysulfide reductase chain A
R		Gene	N# genes	%genes	N# org	%Org	O-Depth	%O-Depth	G-Depth	%G-Depth	Full description
	44
		K17226	140	0.41	102	4.02	2793.92	4.95	3747.71	0.42	soxY; sulfur-oxidizing protein SoxY
		K17224	71	0.21	60	2.36	1619.18	2.87	1807.86	0.2	soxB; sulfur-oxidizing protein SoxB
		K17225	90	0.26	52	2.05	2324.28	4.12	3212.47	0.36	soxC; sulfane dehydrogenase subunit SoxC
		K17223	221	0.64	175	6.9	4812.17	8.52	5910.91	0.66	soxX; sulfur-oxidizing protein SoxX
		K17222	64	0.19	55	2.17	1580.57	2.8	1904.78	0.21	soxA; sulfur-oxidizing protein SoxA
		K22622	149	0.43	86	3.39	2727.51	4.83	4148.57	0.46	soxD; S-disulfanyl-L-cysteine oxidoreductase SoxD
		K17227	124	0.36	102	4.02	2441	4.32	3123.13	0.35	soxZ; sulfur-oxidizing protein SoxZ
T		Gene	N# genes	%genes	N# org	%Org	O-Depth	%O-Depth	G-Depth	%G-Depth	Full description
	46
		K02588	96	0.28	93	3.67	2961.41	5.25	2990.19	0.33	nifH; nitrogenase iron protein NifH
		K02586	147	0.43	97	3.82	3025.53	5.36	4894.1	0.55	nifD; nitrogenase molybdenum-iron protein alpha chain
		K02591	148	0.43	94	3.71	3029.84	5.37	5425.07	0.61	nifK; nitrogenase molybdenum-iron protein beta chain
		K00531	1	0	1	0.04	9.42	0.02	9.42	0	anfG; nitrogenase delta subunit
U		Gene	N# genes	%genes	N# org	%Org	O-Depth	%O-Depth	G-Depth	%G-Depth	Full description
	47
		K10944	12	0.02	8	0.16	669.36	0.59	1232.44	0.07	pmoA-amoA; methane/ammonia monooxygenase subunit A
		K10946	6	0.02	4	0.16	334.68	0.59	616.22	0.07	pmoC-amoC; methane/ammonia monooxygenase subunit C
		K10945	5	0.01	3	0.12	296.09	0.52	577.63	0.06	pmoB-amoB; methane/ammonia monooxygenase subunit B
	48
		K10535	61	0.18	39	1.54	1002.85	1.78	1516.91	0.17	hao; hydroxylamine dehydrogenase
	49
		K15876	336	0.98	270	10.64	6587.73	11.67	8065.88	0.9	nrfH; cytochrome c nitrite reductase small subunit
		K00362	314	0.91	262	10.33	8190.51	14.51	11082.3	1.24	nirB; nitrite reductase (NADH) large subunit
		K04015	4	0.01	3	0.12	361.27	0.64	366.23	0.04	nrfD; protein NrfD
		K00363	294	0.85	251	9.89	7486.25	13.26	9347.42	1.04	nirD; nitrite reductase (NADH) small subunit
		K00366	57	0.17	42	1.66	1094.81	1.94	1477.92	0.17	nirA; ferredoxin-nitrite reductase
		K03385	186	0.54	164	6.46	4983.65	8.83	5594.32	0.62	nrfA; nitrite reductase (cytochrome c-552)
V		Gene	N# genes	%genes	N# org	%Org	O-Depth	%O-Depth	G-Depth	%G-Depth	Full description
	50
		K00371	277	0.8	254	10.01	7674.34	13.59	8427.99	0.94	narH, narY, nxrB; nitrate reductase / nitrite oxidoreductase, beta subunit
		K00370	297	0.86	265	10.45	7711.2	13.66	8241.84	0.92	narG, narZ, nxrA; nitrate reductase / nitrite oxidoreductase, alpha subunit
	51
		K00360	50	0.15	48	1.89	1025.56	1.82	1050.4	0.12	nasB; assimilatory nitrate reductase electron transfer subunit
		K00371	277	0.8	254	10.01	7674.34	13.59	8427.99	0.94	narH, narY, nxrB; nitrate reductase / nitrite oxidoreductase, beta subunit
		K00367	28	0.08	28	1.1	721.22	1.28	721.22	0.08	narB; ferredoxin-nitrate reductase
		K00370	297	0.86	265	10.45	7711.2	13.66	8241.84	0.92	narG, narZ, nxrA; nitrate reductase / nitrite oxidoreductase, alpha subunit
		K00372	120	0.35	108	4.26	4704.54	8.33	5358.13	0.6	nasA; assimilatory nitrate reductase catalytic subunit
		K02568	62	0.18	60	2.36	1264.68	2.24	1289.92	0.14	napB; cytochrome c-type protein NapB
		K00374	200	0.58	194	7.65	5925.68	10.5	6042.82	0.68	narI, narV; nitrate reductase gamma subunit
		K02567	92	0.27	86	3.39	1694.81	3	1753.47	0.2	napA; periplasmic nitrate reductase NapA
W		Gene	N# genes	%genes	N# org	%Org	O-Depth	%O-Depth	G-Depth	%G-Depth	Full description
	52
		K00370	297	0.86	265	10.45	7711.2	13.66	8241.84	0.92	narG, narZ, nxrA; nitrate reductase / nitrite oxidoreductase, alpha subunit
		K02568	62	0.18	60	2.36	1264.68	2.24	1289.92	0.14	napB; cytochrome c-type protein NapB
		K00374	200	0.58	194	7.65	5925.68	10.5	6042.82	0.68	narI, narV; nitrate reductase gamma subunit
		K00371	277	0.8	254	10.01	7674.34	13.59	8427.99	0.94	narH, narY, nxrB; nitrate reductase / nitrite oxidoreductase, beta subunit
		K02567	92	0.27	86	3.39	1694.81	3	1753.47	0.2	napA; periplasmic nitrate reductase NapA
X		Gene	N# genes	%genes	N# org	%Org	O-Depth	%O-Depth	G-Depth	%G-Depth	Full description
	53
		K15864	148	0.43	103	4.06	2672.94	4.73	4173.19	0.47	nirS; nitrite reductase (NO-forming) / hydroxylamine reductase
		K00368	213	0.62	195	7.69	4638.43	8.22	5196.2	0.58	nirK; nitrite reductase (NO-forming)
Y		Gene	N# genes	%genes	N# org	%Org	O-Depth	%O-Depth	G-Depth	%G-Depth	Full description
	54
		K02305	207	0.6	179	7.06	3896.17	6.9	4637.99	0.52	norC; nitric oxide reductase subunit C
		K04561	181	0.53	164	6.46	5401.83	9.57	5904.93	0.66	norB; nitric oxide reductase subunit B
					343
Z		Gene	N# genes	%genes	N# org	%Org	O-Depth	%O-Depth	G-Depth	%G-Depth	Full description
	55
		K00376	109	0.32	108	4.26	3494.36	6.19	3503.6	0.39	nosZ; nitrous-oxide reductase

[truncated: 1 more sheets: unbinned.keygenes_raw]
