# Supplementary material for: Metascan: METabolic Analysis, SCreening and ANnotation of Metagenomes
Source: Front Bioinform. 2022 Jun 22;2:861505. doi: 10.3389/fbinf.2022.861505 (PMC9580885; doi:10.3389/fbinf.2022.861505)
Supplement: Supplementary file 8 [file Table4.XLSX]

## Sheet: Ec-B2022
Supplementary data 5 : Overview Beacon data Metascan-NCBI-Eggnog-Prokka
Annotation Features	ncbi	metascan	eggnogg	prokka	EA	Unique	EUA
CDS	4357	4305	4319	4305	4305	386	4691
rRNA	22	22	0	22	22	8	30
tRNA	86	88	0	88	88	0	88
ncRNA	72	0	0	0	0	72	72
frameshift/Pseudo	115	29	29	29	29	86	115
Total	4537	4415	4319	4415	4415	466	4881
Orphan genes	11 (0.24%)	941 (21.31%)	0 (0.00%)	927 (21.00%)	0 (0.00%)	4 (0.86%)	4 (0.08%)
Functional genes	4526 (99.76%)	3474 (78.69%)	4319 (100.00%)	3488 (79.00%)	4415 (100.00%)	462 (99.14%)	4877 (99.92%)
Conserved (non-hypothetical product)	73	0	0	0
non-hypothetical genes with gene symbols	4526	3332	0	3328
non-hypothetical genes without gene symbols	0	142	4319	160
Significant Overlapping genes	0	0	0	0
Short Overlapping genes	1002	948	948	948
Total overlapping genes	1002	948	948	948
Discontiguous genes	20	0	0	0
Annotation Features	ncbi Original	ncbi Complemented by other AMs	metascan Original	metascan Complemented by other AMs	eggnogg Original	eggnogg Complemented by other AMs	prokka Original	prokka Complemented by other AMs
Orphan genes	11 (0.24%)	4 (0.09%)	941 (21.31%)	-5 (-0.11%)	0 (0.00%)	0 (0.00%)	927 (21.00%)	0 (0.00%)
Functional genes	4526 (99.76%)	4533 (99.91%)	3474 (78.69%)	4420 (100.11%)	4319 (100.00%)	4319 (100.00%)	3488 (79.00%)	4415 (100.00%)
Gene calls	Genes annotated by metascan	% of ncbi genes	Genes annotated by eggnogg	% of ncbi genes	Genes annotated by prokka	% of ncbi genes
Detected identical	3988 (CDS= 3903 rRNA= 0 tRAN= 85 ncRNA= 0)	87.90%	3903 (CDS= 3903 rRNA= 0 tRAN= 0 ncRNA= 0)	86.03%	3988 (CDS= 3903 rRNA= 0 tRAN= 85 ncRNA= 0)	87.90%
Detected similar	97 (CDS= 82 rRNA= 14 tRAN= 1 ncRAN= 0)	2.14%	82 (CDS= 82 rRNA= 0 tRAN= 0 ncRAN= 0)	1.81%	97 (CDS= 82 rRNA= 14 tRAN= 1 ncRAN= 0)	2.14%
FN - Short overlap	97	2.14%	98	2.16%	97	2.14%
FN - No overlap	355	7.82%	454	10.01%	355	7.82%
FP - Short overlap	32		33		32
FP - No overlap	298		301		298
Total Reference	4537		4537		4537
Total Annotation	4415		4319		4415
Similarity score		91.26%		90.00%		91.26%

## Sheet: cKs-B2022
Annotation Features	ncbi	metascan	eggnogg	prokka	EA	Unique	EUA
CDS	4048	4044	4053	4044	4045	836	4881
rRNA	3	2	0	2	2	1	3
tRNA	45	45	0	45	45	0	45
ncRNA	3	0	0	0	0	3	3
frameshift/Pseudo	287	6	6	6	6	172	178
Total	4099	4091	4053	4091	4092	840	4932
Orphan genes	1400 (34.15%)	2189 (53.51%)	0 (0.00%)	2109 (51.55%)	0 (0.00%)	431 (51.31%)	431 (8.74%)
Functional genes	2699 (65.85%)	1902 (46.49%)	4053 (100.00%)	1982 (48.45%)	4092 (100.00%)	409 (48.69%)	4501 (91.26%)
Conserved (non-hypothetical product)	0	0	0	0
non-hypothetical genes with gene symbols	353	1775	0	1802
non-hypothetical genes without gene symbols	2346	127	4053	180
Significant Overlapping genes	0	0	0	0
Short Overlapping genes	918	944	944	944
Total overlapping genes	918	944	944	944
Discontiguous genes	1	0	0	0
Annotation Features	ncbi Original	ncbi Complemented by other AMs	metascan Original	metascan Complemented by other AMs	eggnogg Original	eggnogg Complemented by other AMs	prokka Original	prokka Complemented by other AMs
Orphan genes	1400 (34.15%)	410 (10.00%)	2189 (53.51%)	-38 (-0.93%)	0 (0.00%)	0 (0.00%)	2109 (51.55%)	0 (0.00%)
Functional genes	2699 (65.85%)	3689 (90.00%)	1902 (46.49%)	4129 (100.93%)	4053 (100.00%)	4053 (100.00%)	1982 (48.45%)	4091 (100.00%)
Gene calls	Genes annotated by metascan	% of ncbi genes	Genes annotated by eggnogg	% of ncbi genes	Genes annotated by prokka	% of ncbi genes
Detected identical	3089 (CDS= 3054 rRNA= 0 tRAN= 35 ncRNA= 0)	75.36%	3055 (CDS= 3055 rRNA= 0 tRAN= 0 ncRNA= 0)	74.53%	3089 (CDS= 3054 rRNA= 0 tRAN= 35 ncRNA= 0)	75.36%
Detected similar	177 (CDS= 165 rRNA= 2 tRAN= 10 ncRAN= 0)	4.32%	165 (CDS= 165 rRNA= 0 tRAN= 0 ncRAN= 0)	4.03%	177 (CDS= 165 rRNA= 2 tRAN= 10 ncRAN= 0)	4.32%
FN - Short overlap	225	5.49%	225	5.49%	225	5.49%
FN - No overlap	608	14.83%	654	15.96%	608	14.83%
FP - Short overlap	98		98		98
FP - No overlap	727		735		727
Total Reference	4099		4099		4099
Total Annotation	4091		4053		4091
Similarity score		79.76%		79.00%		79.76%

## Sheet: Mf-B2022
Annotation Features	ncbi	metascan	eggnogg	prokka	EA	Unique	EUA
CDS	2296	2245	2255	2244	2248	401	2649
rRNA	3	3	0	3	3	1	4
tRNA	47	48	0	48	48	2	50
ncRNA	2	0	0	0	0	2	2
frameshift/Pseudo	153	2	2	0	1	70	71
Total	2348	2296	2255	2295	2299	406	2705
Orphan genes	687 (29.26%)	1014 (44.16%)	0 (0.00%)	1002 (43.66%)	0 (0.00%)	287 (70.69%)	287 (10.61%)
Functional genes	1661 (70.74%)	1282 (55.84%)	2255 (100.00%)	1293 (56.34%)	2299 (100.00%)	119 (29.31%)	2418 (89.39%)
Conserved (non-hypothetical product)	0	0	0	0
non-hypothetical genes with gene symbols	11	1187	0	1156
non-hypothetical genes without gene symbols	1650	95	2255	137
Significant Overlapping genes	0	0	0	0
Short Overlapping genes	536	522	522	522
Total overlapping genes	536	522	522	522
Discontiguous genes	0	0	0	0
Annotation Features	ncbi Original	ncbi Complemented by other AMs	metascan Original	metascan Complemented by other AMs	eggnogg Original	eggnogg Complemented by other AMs	prokka Original	prokka Complemented by other AMs
Orphan genes	687 (29.26%)	282 (12.01%)	1014 (44.16%)	-10 (-0.44%)	0 (0.00%)	0 (0.00%)	1002 (43.66%)	0 (0.00%)
Functional genes	1661 (70.74%)	2066 (87.99%)	1282 (55.84%)	2306 (100.44%)	2255 (100.00%)	2255 (100.00%)	1293 (56.34%)	2295 (100.00%)
Gene calls	Genes annotated by metascan	% of ncbi genes	Genes annotated by eggnogg	% of ncbi genes	Genes annotated by prokka	% of ncbi genes
Detected identical	1875 (CDS= 1854 rRNA= 0 tRAN= 21 ncRNA= 0)	79.86%	1857 (CDS= 1857 rRNA= 0 tRAN= 0 ncRNA= 0)	79.09%	1874 (CDS= 1853 rRNA= 0 tRAN= 21 ncRNA= 0)	79.81%
Detected similar	73 (CDS= 47 rRNA= 2 tRAN= 24 ncRAN= 0)	3.11%	47 (CDS= 47 rRNA= 0 tRAN= 0 ncRAN= 0)	2.00%	72 (CDS= 46 rRNA= 2 tRAN= 24 ncRAN= 0)	3.07%
FN - Short overlap	100	4.26%	102	4.34%	100	4.26%
FN - No overlap	300	12.78%	342	14.57%	302	12.86%
FP - Short overlap	51		54		51
FP - No overlap	297		297		298
Total Reference	2348		2348		2348
Total Annotation	2296		2255		2295
Similarity score		83.89%		82.73%		83.83%

## Sheet: cMo-B2022
Annotation Features	ncbi	metascan	eggnogg	prokka	EA	Unique	EUA
CDS	3092	2707	2716	2707	2710	743	3453
rRNA	3	3	0	3	3	1	4
tRNA	47	47	0	47	47	1	48
ncRNA	0	0	0	0	0	0	0
frameshift/Pseudo	20	18	18	18	18	2	20
Total	3142	2757	2716	2757	2760	745	3505
Orphan genes	52 (1.65%)	1105 (40.08%)	0 (0.00%)	1084 (39.32%)	0 (0.00%)	7 (0.94%)	7 (0.20%)
Functional genes	3090 (98.35%)	1652 (59.92%)	2716 (100.00%)	1673 (60.68%)	2760 (100.00%)	738 (99.06%)	3498 (99.80%)
Conserved (non-hypothetical product)	1457	0	0	0
non-hypothetical genes with gene symbols	728	1540	0	1519
non-hypothetical genes without gene symbols	2362	112	2716	154
Significant Overlapping genes	0	0	0	0
Short Overlapping genes	1086	890	890	890
Total overlapping genes	1086	890	890	890
Discontiguous genes	0	0	0	0
Annotation Features	ncbi Original	ncbi Complemented by other AMs	metascan Original	metascan Complemented by other AMs	eggnogg Original	eggnogg Complemented by other AMs	prokka Original	prokka Complemented by other AMs
Orphan genes	52 (1.65%)	4 (0.13%)	1105 (40.08%)	-50 (-1.81%)	0 (0.00%)	0 (0.00%)	1084 (39.32%)	0 (0.00%)
Functional genes	3090 (98.35%)	3138 (99.87%)	1652 (59.92%)	2807 (101.81%)	2716 (100.00%)	2716 (100.00%)	1673 (60.68%)	2757 (100.00%)
Gene calls	Genes annotated by metascan	% of ncbi genes	Genes annotated by eggnogg	% of ncbi genes	Genes annotated by prokka	% of ncbi genes
Detected identical	2294 (CDS= 2249 rRNA= 0 tRAN= 45 ncRNA= 0)	73.01%	2252 (CDS= 2252 rRNA= 0 tRAN= 0 ncRNA= 0)	71.67%	2295 (CDS= 2250 rRNA= 0 tRAN= 45 ncRNA= 0)	73.04%
Detected similar	106 (CDS= 103 rRNA= 2 tRAN= 1 ncRAN= 0)	3.37%	103 (CDS= 103 rRNA= 0 tRAN= 0 ncRAN= 0)	3.28%	105 (CDS= 102 rRNA= 2 tRAN= 1 ncRAN= 0)	3.34%
FN - Short overlap	173	5.51%	177	5.63%	173	5.51%
FN - No overlap	569	18.11%	610	19.41%	569	18.11%
FP - Short overlap	18		22		18
FP - No overlap	339		339		339
Total Reference	3142		3142		3142
Total Annotation	2757		2716		2757
Similarity score		81.37%		80.40%		81.37%

## Sheet: Ma-B2022
Annotation Features	ncbi	metascan	eggnogg	prokka	EA	Unique	EUA
CDS	4540	4880	4884	4880	4883	1115	5998
rRNA	10	9	0	9	9	8	17
tRNA	0	57	0	57	57	0	57
ncRNA	0	0	0	0	0	0	0
frameshift/Pseudo	0	0	0	0	0	0	0
Total	4550	4946	4884	4946	4949	1123	6072
Orphan genes	1081 (23.76%)	2886 (58.35%)	0 (0.00%)	2861 (57.84%)	0 (0.00%)	239 (21.28%)	239 (3.94%)
Functional genes	3469 (76.24%)	2060 (41.65%)	4884 (100.00%)	2085 (42.16%)	4949 (100.00%)	884 (78.72%)	5833 (96.06%)
Conserved (non-hypothetical product)	2	0	0	0
non-hypothetical genes with gene symbols	904	1858	0	1798
non-hypothetical genes without gene symbols	2565	202	4884	287
Significant Overlapping genes	0	0	0	0
Short Overlapping genes	872	884	884	888
Total overlapping genes	872	884	884	888
Discontiguous genes	0	0	0	0
Annotation Features	ncbi Original	ncbi Complemented by other AMs	metascan Original	metascan Complemented by other AMs	eggnogg Original	eggnogg Complemented by other AMs	prokka Original	prokka Complemented by other AMs
Orphan genes	1081 (23.76%)	166 (3.65%)	2886 (58.35%)	-121 (-2.45%)	0 (0.00%)	0 (0.00%)	2861 (57.84%)	5 (0.10%)
Functional genes	3469 (76.24%)	4384 (96.35%)	2060 (41.65%)	5067 (102.45%)	4884 (100.00%)	4884 (100.00%)	2085 (42.16%)	4941 (99.90%)
Gene calls	Genes annotated by metascan	% of ncbi genes	Genes annotated by eggnogg	% of ncbi genes	Genes annotated by prokka	% of ncbi genes
Detected identical	2960 (CDS= 2960 rRNA= 0 tRAN= 0 ncRNA= 0)	65.05%	2962 (CDS= 2962 rRNA= 0 tRAN= 0 ncRNA= 0)	65.10%	2959 (CDS= 2959 rRNA= 0 tRAN= 0 ncRNA= 0)	65.03%
Detected similar	472 (CDS= 470 rRNA= 2 tRAN= 0 ncRAN= 0)	10.37%	470 (CDS= 470 rRNA= 0 tRAN= 0 ncRAN= 0)	10.33%	472 (CDS= 470 rRNA= 2 tRAN= 0 ncRAN= 0)	10.37%
FN - Short overlap	212	4.66%	208	4.57%	213	4.68%
FN - No overlap	906	19.91%	910	20.00%	906	19.91%
FP - Short overlap	69		65		69
FP - No overlap	1445		1387		1446
Total Reference	4550		4550		4550
Total Annotation	4946		4884		4946
Similarity score		72.28%		72.76%		72.26%

## Sheet: Ne-B2022
Annotation Features	ncbi	metascan	eggnogg	prokka	EA	Unique	EUA
CDS	2640	2714	2718	2713	2715	418	3133
rRNA	3	3	0	3	3	1	4
tRNA	41	41	0	41	41	0	41
ncRNA	3	0	0	0	0	3	3
frameshift/Pseudo	343	0	0	0	0	156	156
Total	2687	2758	2718	2757	2759	422	3181
Orphan genes	477 (17.75%)	1107 (40.14%)	0 (0.00%)	1089 (39.50%)	1 (0.04%)	150 (35.55%)	151 (4.75%)
Functional genes	2210 (82.25%)	1651 (59.86%)	2718 (100.00%)	1668 (60.50%)	2758 (99.96%)	272 (64.45%)	3030 (95.25%)
Conserved (non-hypothetical product)	0	0	0	0
non-hypothetical genes with gene symbols	27	1528	0	1506
non-hypothetical genes without gene symbols	2183	123	2718	162
Significant Overlapping genes	0	0	0	0
Short Overlapping genes	954	1096	1102	1100
Total overlapping genes	954	1096	1102	1100
Discontiguous genes	1	0	0	0
Annotation Features	ncbi Original	ncbi Complemented by other AMs	metascan Original	metascan Complemented by other AMs	eggnogg Original	eggnogg Complemented by other AMs	prokka Original	prokka Complemented by other AMs
Orphan genes	477 (17.75%)	145 (5.40%)	1107 (40.14%)	-16 (-0.58%)	0 (0.00%)	0 (0.00%)	1089 (39.50%)	1 (0.04%)
Functional genes	2210 (82.25%)	2542 (94.60%)	1651 (59.86%)	2774 (100.58%)	2718 (100.00%)	2718 (100.00%)	1668 (60.50%)	2756 (99.96%)
Gene calls	Genes annotated by metascan	% of ncbi genes	Genes annotated by eggnogg	% of ncbi genes	Genes annotated by prokka	% of ncbi genes
Detected identical	2193 (CDS= 2153 rRNA= 0 tRAN= 40 ncRNA= 0)	81.62%	2153 (CDS= 2153 rRNA= 0 tRAN= 0 ncRNA= 0)	80.13%	2194 (CDS= 2154 rRNA= 0 tRAN= 40 ncRNA= 0)	81.65%
Detected similar	75 (CDS= 72 rRNA= 2 tRAN= 1 ncRAN= 0)	2.79%	72 (CDS= 72 rRNA= 0 tRAN= 0 ncRAN= 0)	2.68%	75 (CDS= 72 rRNA= 2 tRAN= 1 ncRAN= 0)	2.79%
FN - Short overlap	97	3.61%	99	3.68%	96	3.57%
FN - No overlap	322	11.98%	363	13.51%	322	11.98%
FP - Short overlap	57		58		57
FP - No overlap	433		435		431
Total Reference	2687		2687		2687
Total Annotation	2758		2718		2757
Similarity score		83.31%		82.33%		83.36%

## Sheet: Nm-B2022
Annotation Features	ncbi	metascan	eggnogg	prokka	EA	Unique	EUA
CDS	4455	4493	4507	4493	4495	902	5397
rRNA	4	3	0	3	3	2	5
tRNA	48	50	0	50	50	1	51
ncRNA	2	0	0	0	0	2	2
frameshift/Pseudo	109	0	0	0	0	64	64
Total	4509	4546	4507	4546	4548	907	5455
Orphan genes	1539 (34.13%)	2224 (48.92%)	0 (0.00%)	2174 (47.82%)	0 (0.00%)	395 (43.55%)	395 (7.24%)
Functional genes	2970 (65.87%)	2322 (51.08%)	4507 (100.00%)	2372 (52.18%)	4548 (100.00%)	512 (56.45%)	5060 (92.76%)
Conserved (non-hypothetical product)	0	0	0	0
non-hypothetical genes with gene symbols	16	2161	0	2151
non-hypothetical genes without gene symbols	2954	161	4507	221
Significant Overlapping genes	0	0	0	0
Short Overlapping genes	1242	1200	1206	1200
Total overlapping genes	1242	1200	1206	1200
Discontiguous genes	0	0	0	0
Annotation Features	ncbi Original	ncbi Complemented by other AMs	metascan Original	metascan Complemented by other AMs	eggnogg Original	eggnogg Complemented by other AMs	prokka Original	prokka Complemented by other AMs
Orphan genes	1539 (34.13%)	364 (8.07%)	2224 (48.92%)	-53 (-1.17%)	0 (0.00%)	0 (0.00%)	2174 (47.82%)	0 (0.00%)
Functional genes	2970 (65.87%)	4145 (91.93%)	2322 (51.08%)	4599 (101.17%)	4507 (100.00%)	4507 (100.00%)	2372 (52.18%)	4546 (100.00%)
Gene calls	Genes annotated by metascan	% of ncbi genes	Genes annotated by eggnogg	% of ncbi genes	Genes annotated by prokka	% of ncbi genes
Detected identical	3400 (CDS= 3353 rRNA= 0 tRAN= 47 ncRNA= 0)	75.40%	3354 (CDS= 3354 rRNA= 0 tRAN= 0 ncRNA= 0)	74.38%	3399 (CDS= 3352 rRNA= 0 tRAN= 47 ncRNA= 0)	75.38%
Detected similar	213 (CDS= 211 rRNA= 2 tRAN= 0 ncRAN= 0)	4.72%	212 (CDS= 212 rRNA= 0 tRAN= 0 ncRAN= 0)	4.70%	213 (CDS= 211 rRNA= 2 tRAN= 0 ncRAN= 0)	4.72%
FN - Short overlap	259	5.74%	257	5.70%	260	5.77%
FN - No overlap	637	14.13%	686	15.21%	637	14.13%
FP - Short overlap	71		70		73
FP - No overlap	862		871		861
Total Reference	4509		4509		4509
Total Annotation	4546		4507		4546
Similarity score		79.80%		79.10%		79.78%

## Sheet: Pd-B2022
Annotation Features	ncbi	metascan	eggnogg	prokka	EA	Unique	EUA
CDS	5108	5111	5119	5111	5113	2954	8067
rRNA	9	9	0	9	9	3	12
tRNA	54	56	0	56	56	1	57
ncRNA	2	0	0	0	0	2	2
frameshift/Pseudo	217	4	3	4	2	122	124
Total	5173	5176	5119	5176	5178	2960	8138
Orphan genes	868 (16.78%)	1869 (36.11%)	0 (0.00%)	1915 (37.00%)	419 (8.09%)	243 (8.21%)	662 (8.13%)
Functional genes	4305 (83.22%)	3307 (63.89%)	5119 (100.00%)	3261 (63.00%)	4759 (91.91%)	2717 (91.79%)	7476 (91.87%)
Conserved (non-hypothetical product)	0	0	0	0
non-hypothetical genes with gene symbols	477	3134	0	2977
non-hypothetical genes without gene symbols	3828	173	5119	284
Significant Overlapping genes	4	4	4	4
Short Overlapping genes	7292	7344	7294	7344
Total overlapping genes	7296	7348	7298	7348
Discontiguous genes	9	0	0	0
Annotation Features	ncbi Original	ncbi Complemented by other AMs	metascan Original	metascan Complemented by other AMs	eggnogg Original	eggnogg Complemented by other AMs	prokka Original	prokka Complemented by other AMs
Orphan genes	868 (16.78%)	507 (9.80%)	1869 (36.11%)	407 (7.86%)	0 (0.00%)	0 (0.00%)	1915 (37.00%)	419 (8.10%)
Functional genes	4305 (83.22%)	4666 (90.20%)	3307 (63.89%)	4769 (92.14%)	5119 (100.00%)	5119 (100.00%)	3261 (63.00%)	4757 (91.90%)
Gene calls	Genes annotated by metascan	% of ncbi genes	Genes annotated by eggnogg	% of ncbi genes	Genes annotated by prokka	% of ncbi genes
Detected identical	4324 (CDS= 4271 rRNA= 0 tRAN= 53 ncRNA= 0)	83.59%	2334 (CDS= 2334 rRNA= 0 tRAN= 0 ncRNA= 0)	45.12%	4324 (CDS= 4271 rRNA= 0 tRAN= 53 ncRNA= 0)	83.59%
Detected similar	196 (CDS= 190 rRNA= 6 tRAN= 0 ncRAN= 0)	3.79%	103 (CDS= 103 rRNA= 0 tRAN= 0 ncRAN= 0)	1.99%	196 (CDS= 190 rRNA= 6 tRAN= 0 ncRAN= 0)	3.79%
FN - Short overlap	158	3.05%	726	14.03%	158	3.05%
FN - No overlap	495	9.57%	2010	38.86%	495	9.57%
FP - Short overlap	46		490		46
FP - No overlap	610		2192		610
Total Reference	5173		5173		5173
Total Annotation	5176		5119		5176
Similarity score		87.35%		47.36%		87.35%

## Sheet: Ec-B2022-Me
Annotation Features	metascan	ncbi	eggnogg	prokka	EA	Unique	EUA
CDS	4305	4357	4319	4305	4305	386	4691
rRNA	22	22	0	22	22	8	30
tRNA	88	86	0	88	88	0	88
ncRNA	0	72	0	0	0	72	72
frameshift/Pseudo	29	115	15	15	29	86	115
Total	4415	4537	4319	4415	4415	466	4881
Orphan genes	941 (21.31%)	11 (0.24%)	0 (0.00%)	927 (21.00%)	0 (0.00%)	4 (0.86%)	4 (0.08%)
Functional genes	3474 (78.69%)	4526 (99.76%)	4319 (100.00%)	3488 (79.00%)	4415 (100.00%)	462 (99.14%)	4877 (99.92%)
Conserved (non-hypothetical product)	0	73	0	0
non-hypothetical genes with gene symbols	3332	4526	0	3328
non-hypothetical genes without gene symbols	142	0	4319	160
Significant Overlapping genes	0	0	0	0
Short Overlapping genes	948	1002	948	948
Total overlapping genes	948	1002	948	948
Discontiguous genes	0	20	0	0
Annotation Features	metascan Original	metascan Complemented by other AMs	ncbi Original	ncbi Complemented by other AMs	eggnogg Original	eggnogg Complemented by other AMs	prokka Original	prokka Complemented by other AMs
Orphan genes	941 (21.31%)	-5 (-0.11%)	11 (0.24%)	4 (0.09%)	0 (0.00%)	0 (0.00%)	927 (21.00%)	0 (0.00%)
Functional genes	3474 (78.69%)	4420 (100.11%)	4526 (99.76%)	4533 (99.91%)	4319 (100.00%)	4319 (100.00%)	3488 (79.00%)	4415 (100.00%)
Gene calls	Genes annotated by ncbi	% of metascan genes	Genes annotated by eggnogg	% of metascan genes	Genes annotated by prokka	% of metascan genes
Detected identical	3988 (CDS= 3903 rRNA= 0 tRAN= 85 ncRNA= 0)	90.33%	4305 (CDS= 4305 rRNA= 0 tRAN= 0 ncRNA= 0)	97.51%	4415 (CDS= 4305 rRNA= 22 tRAN= 88 ncRNA= 0)	100.00%
Detected similar	97 (CDS= 82 rRNA= 14 tRAN= 1 ncRAN= 0)	2.20%	0 (CDS= 0 rRNA= 0 tRAN= 0 ncRAN= 0)	0.00%	0 (CDS= 0 rRNA= 0 tRAN= 0 ncRAN= 0)	0.00%
FN - Short overlap	69	1.56%	10	0.23%	0	0.00%
FN - No overlap	261	5.91%	100	2.27%	0	0.00%
FP - Short overlap	33		10		0
FP - No overlap	419		4		0
Total Reference	4415		4415		4415
Total Annotation	4537		4319		4415
Similarity score		91.26%		98.58%		100.00%

## Sheet: cKs-B2022-Me
Annotation Features	metascan	ncbi	eggnogg	prokka	EA	Unique	EUA
CDS	4044	4048	4053	4044	4045	836	4881
rRNA	2	3	0	2	2	1	3
tRNA	45	45	0	45	45	0	45
ncRNA	0	3	0	0	0	3	3
frameshift/Pseudo	6	287	0	0	6	172	178
Total	4091	4099	4053	4091	4092	840	4932
Orphan genes	2189 (53.51%)	1400 (34.15%)	0 (0.00%)	2109 (51.55%)	0 (0.00%)	431 (51.31%)	431 (8.74%)
Functional genes	1902 (46.49%)	2699 (65.85%)	4053 (100.00%)	1982 (48.45%)	4092 (100.00%)	409 (48.69%)	4501 (91.26%)
Conserved (non-hypothetical product)	0	0	0	0
non-hypothetical genes with gene symbols	1775	353	0	1802
non-hypothetical genes without gene symbols	127	2346	4053	180
Significant Overlapping genes	0	0	0	0
Short Overlapping genes	944	918	944	944
Total overlapping genes	944	918	944	944
Discontiguous genes	0	1	0	0
Annotation Features	metascan Original	metascan Complemented by other AMs	ncbi Original	ncbi Complemented by other AMs	eggnogg Original	eggnogg Complemented by other AMs	prokka Original	prokka Complemented by other AMs
Orphan genes	2189 (53.51%)	-38 (-0.93%)	1400 (34.15%)	410 (10.00%)	0 (0.00%)	0 (0.00%)	2109 (51.55%)	0 (0.00%)
Functional genes	1902 (46.49%)	4129 (100.93%)	2699 (65.85%)	3689 (90.00%)	4053 (100.00%)	4053 (100.00%)	1982 (48.45%)	4091 (100.00%)
Gene calls	Genes annotated by ncbi	% of metascan genes	Genes annotated by eggnogg	% of metascan genes	Genes annotated by prokka	% of metascan genes
Detected identical	3089 (CDS= 3054 rRNA= 0 tRAN= 35 ncRNA= 0)	75.51%	4044 (CDS= 4044 rRNA= 0 tRAN= 0 ncRNA= 0)	98.85%	4091 (CDS= 4044 rRNA= 2 tRAN= 45 ncRNA= 0)	100.00%
Detected similar	177 (CDS= 165 rRNA= 2 tRAN= 10 ncRAN= 0)	4.33%	0 (CDS= 0 rRNA= 0 tRAN= 0 ncRAN= 0)	0.00%	0 (CDS= 0 rRNA= 0 tRAN= 0 ncRAN= 0)	0.00%
FN - Short overlap	238	5.82%	1	0.02%	0	0.00%
FN - No overlap	587	14.35%	46	1.12%	0	0.00%
FP - Short overlap	103		1		0
FP - No overlap	730		8		0
Total Reference	4091		4091		4091
Total Annotation	4099		4053		4091
Similarity score		79.76%		99.31%		100.00%

[truncated: 6 more sheets: Mf-B2022-Me, cMo-B2022-Me, Ma-B2022-Me, Ne-B2022-Me, Nm-B2022-Me, Pd-B2022-Me]
