# Supplementary material for: Metascan: METabolic Analysis, SCreening and ANnotation of Metagenomes
Source: Front Bioinform. 2022 Jun 22;2:861505. doi: 10.3389/fbinf.2022.861505 (PMC9580885; doi:10.3389/fbinf.2022.861505)
Supplement: Supplementary file 9 [file Table1.XLSX]

## Sheet: Sheet1
Supplementary Data 2 | Hmm databases used for validation of metabolic marker genes.																	Gene	#genes	#org	OD	GD	Full description
																	hydro1a	0	0	0	0
	Process/Gene type	Protein Name	Gene	ID	KO	EC
Sulfur	Sulfide oxidation	sulfide dehydrogenase [flavocytochrome c] flavoprotein chain (EC:1.8.2.3)	fccB	Custom	K17229	1.8.2.3
		cytochrome subunit of sulfide dehydrogenase	fccA	Custom	K17230
		sulfide:quinone oxidoreductase [EC:1.8.5.4]	sqr	Custom	K17218	1.8.5.4		higher prefilter evalue?
	Sulfur oxidation	dissimilatory sulfite reductase alpha subunit [EC:1.8.99.5]	dsrA	Custom	K11180	[EC:1.8.99.5]
		dissimilatory sulfite reductase beta subunit [EC:1.8.99.5]	dsrB	Custom	K11181	[EC:1.8.99.5]
	Sulfite reduction	anaerobic sulfite reductase subunit A	asrA	Custom	K16950
		anaerobic sulfite reductase subunit B	asrB	Custom	K16951		misc.faa removed
		anaerobic sulfite reductase subunit C	asrC	Custom	K00385
	Sulfur oxidation	sulfur oxygenase/reductase [EC:1.13.11.55]	sor	Custom	K16952	[EC:1.13.11.55]
		sulfur dioxygenase [EC:1.13.11.18]	sdo	Custom	K17725	[EC:1.13.11.18]
	Thiosulfate oxidation	sulfur-oxidizing protein SoxA; L-cysteine S-thiosulfotransferase [EC:2.8.5.2]	soxA	Custom	K17222	[EC:2.8.5.2]
		sulfur-oxidizing protein SoxB; S-sulfosulfanyl-L-cysteine sulfohydrolase [EC:3.1.6.20]	soxB	Custom	K17224	[EC:3.1.6.20]
		sulfane dehydrogenase subunit SoxC;	soxC	Custom	K17225
		sulfur-oxidizing protein SoxY	soxY	Custom	K17226
		S-disulfanyl-L-cysteine oxidoreductase SoxD [EC:1.8.2.6]	soxD	Custom	K22622	[EC:1.8.2.6]
		L-cysteine S-thiosulfotransferase [EC:2.8.5.2]	soxX	Custom	K17223	[EC:2.8.5.2]
		sulfur-oxidizing protein SoxZ	soxZ	Custom	K17227
	Sulfate reduction	adenylylsulfate reductase, subunit A [EC:1.8.99.2]	aprA	Custom	K00394	[EC:1.8.99.2]
		adenylylsulfate reductase, subunit B [EC:1.8.99.2]	aprB	Custom	K00395	[EC:1.8.99.2]
		sulfate adenylyltransferase [EC:2.7.7.4]	sat	Custom	K00958	[EC:2.7.7.4]
		sulfate adenylyltransferase subunit 2 [EC:2.7.7.4]	cysD	Custom	K00957	[EC:2.7.7.4]
		3'-phosphoadenosine 5'-phosphosulfate synthase [EC:2.7.7.4 2.7.1.25]	PAPPS	Custom	K13811	[EC:2.7.7.4 2.7.1.25]
		adenylylsulfate kinase [EC:2.7.1.25]	cysC	Custom	K00860	[EC:2.7.1.25]
		sulfate adenylyltransferase subunit 1 [EC:2.7.7.4]	cysN	Custom	K00956	[EC:2.7.7.4]
		bifunctional enzyme CysN/CysC [EC:2.7.7.4 2.7.1.25]	cysCN	Custom	K00955	[EC:2.7.7.4 2.7.1.25]
		phosphoadenosine phosphosulfate reductase [EC:1.8.4.8 1.8.4.10]	cysH	Custom	K00390	[EC:1.8.4.8 1.8.4.10]
		sulfite reductase (NADPH) flavoprotein alpha-component [EC:1.8.1.2]	cysJ	Custom	K00380	[EC:1.8.1.2]
		sulfite reductase (NADPH) hemoprotein beta-component [EC:1.8.1.2]	cysI	Custom	K00381	[EC:1.8.1.2]
		sulfite reductase (ferredoxin) [EC:1.8.7.1]	sir	Custom	K00392	[EC:1.8.7.1]
		sulfur reductase molybdopterin subunit	sreA	Custom	K17219
		sulfur reductase FeS subunit	sreB	Custom	K17220
		sulfur reductase membrane anchor	sreC	Custom	K17221
	Thiosulfate disproportionation	thiosulfate reductase / polysulfide reductase chain A [EC:1.8.5.5]	PhsA/psrA	Custom	K08352	[EC:1.8.5.5]	Only subunit A of this gene, No B/C
		thiosulfate reductase electron transport protein	phsB	Custom	K08353
		thiosulfate reductase cytochrome b subunit	phsC	Custom	K08354
	Sulfite oxidation	sulfite dehydrogenase (cytochrome C) [EC:1.8.2.1]	sorA	Custom	K05301	[EC:1.8.2.1]	manual from blast database. Only 5 seqs in kegg and mixed
		sulfite dehydrogenase (cytochrome C) subunit B	sorB	Custom	K05301		manual from blast database. Only 5 seqs in kegg and mixed
		sulfite oxidase	SUOX	Custom	K00387	[EC:1.8.3.1]
		sulfite dehydrogenase (quinone) subunit SoeA	soeA	Custom	K21307	[EC:1.8.5.6]
		sulfite dehydrogenase (quinone) subunit SoeB	soeB	Custom	K21308
		sulfite dehydrogenase (quinone) subunit SoeC	soeC	Custom	K21309
Hydrogen	FeFe hydrogenase	Group B1/B3	Fehyd	TIGR04105	hydro1
		Group A	Fehyd	TIGR02512	hydro2
	Ni-Fe Hydrogenase	Group 1	NiFehyd	Custom	hydro3		banfield github
		Group 2a	NiFehyd	Custom	hydro4		banfield github
		Group 2b	NiFehyd	Custom	hydro5		banfield github
		Group 3a	NiFehyd	Custom	hydro6		banfield github
		Group 3b	NiFehyd	Custom	hydro7		banfield github
		Group 3c	NiFehyd	Custom	hydro8		banfield github
		Group 3d	NiFehyd	Custom	hydro9		banfield github
		Group 4	NiFehyd	Custom	hydro10		banfield github
Hydrogen	FeFe hydrogenase	Fe-Fe hydrogenase Group A1	Fehyd	Custom	hydroA1		Hyddb entries used per group
		Fe-Fe hydrogenase Group A2	Fehyd	Custom	hydroA2
		Fe-Fe hydrogenase Group A3	Fehyd	Custom	hydroA3
		Fe-Fe hydrogenase Group A4	Fehyd	Custom	hydroA4
		Fe-Fe hydrogenase Group B	Fehyd	Custom	hydroB
		Fe-Fe hydrogenase Group C1	Fehyd	Custom	hydroC1
		Fe-Fe hydrogenase Group C2	Fehyd	Custom	hydroC2
		Fe-Fe hydrogenase Group C3	Fehyd	Custom	hydroC3
		Fe-Fe hydrogenase Group Fe	Fehyd	Custom	hydroFe
	Ni-Fe Hydrogenase	Ni-Fe hydrogenase Group 1a	NiFehyd	Custom	hydro1a
		Ni-Fe hydrogenase Group Ib	NiFehyd	Custom	hydro1b
		Ni-Fe hydrogenase Group Ic	NiFehyd	Custom	hydro1c
		Ni-Fe hydrogenase Group Id	NiFehyd	Custom	hydro1d
		Ni-Fe hydrogenase Group Ie	NiFehyd	Custom	hydro1e
		Ni-Fe hydrogenase Group If	NiFehyd	Custom	hydro1f
		Ni-Fe hydrogenase Group Ig	NiFehyd	Custom	hydro1g
		Ni-Fe hydrogenase Group Ih	NiFehyd	Custom	hydro1h
		Ni-Fe hydrogenase Group Ii	NiFehyd	Custom	hydro1i
		Ni-Fe hydrogenase Group Ij	NiFehyd	Custom	hydro1j
		Ni-Fe hydrogenase Group Ik	NiFehyd	Custom	hydro1k
		Ni-Fe hydrogenase Group IIa	NiFehyd	Custom	hydro2a
		Ni-Fe hydrogenase Group IIb	NiFehyd	Custom	hydro2b
		Ni-Fe hydrogenase Group IIc	NiFehyd	Custom	hydro2c
		Ni-Fe hydrogenase Group IId	NiFehyd	Custom	hydro2d
		Ni-Fe hydrogenase Group IIe	NiFehyd	Custom	hydro2e
		Ni-Fe hydrogenase Group IIIa	NiFehyd	Custom	hydro3a
		Ni-Fe hydrogenase Group IIIb	NiFehyd	Custom	hydro3b
		Ni-Fe hydrogenase Group IIIc	NiFehyd	Custom	hydro3c
		Ni-Fe hydrogenase Group IIId	NiFehyd	Custom	hydro3d
		Ni-Fe hydrogenase Group IVa	NiFehyd	Custom	hydro4a
		Ni-Fe hydrogenase Group IVb	NiFehyd	Custom	hydro4b
		Ni-Fe hydrogenase Group IVc	NiFehyd	Custom	hydro4c
		Ni-Fe hydrogenase Group IVd	NiFehyd	Custom	hydro4d
		Ni-Fe hydrogenase Group IVe	NiFehyd	Custom	hydro4e
		Ni-Fe hydrogenase Group IVf	NiFehyd	Custom	hydro4f
		Ni-Fe hydrogenase Group IVg	NiFehyd	Custom	hydro4g
		Ni-Fe hydrogenase Group IVh	NiFehyd	Custom	hydro4h
		Ni-Fe hydrogenase Group IVi	NiFehyd	Custom	hydro4i
Methane	Methane oxidation – Particulate methane monooxygenase	methane/ammonia monooxygenase subunit A [EC:1.14.18.3 1.14.99.39]	pmoA-amoA	Custom	K10944	[EC:1.14.18.3 1.14.99.39]	https://www.frontiersin.org/articles/10.3389/fmicb.2018.02493/full#supplementary-material
		methane/ammonia monooxygenase subunit B	pmoB-amoB	Custom	K10945
		methane/ammonia monooxygenase subunit C	pmoC-amoC	Custom	K10946		Move archael amoA,gamma Amo Beta Amo to Nitogencycle
			pxm				added pmo verruco 12/3 gamma pmo, alpha pmo, pxm profiles
	Methane oxidation - Soluble methane monooxygenase	methane monooxygenase component A alpha chain	mmoX	Custom	K16157	[EC:1.14.13.25]
		methane monooxygenase component A beta chain	mmoY	Custom	K16158	[EC:1.14.13.25]
		methane monooxygenase component A gamma chain	mmoZ	Custom	K16159	[EC:1.14.13.25]
		methane monooxygenase regulatory protein B	mmoB	Custom	K16160
		methane monooxygenase component D	mmoD	Custom	K16162
	Methane production/anaerobic oxidation	methyl-coenzyme M reductase alpha subunit [EC:2.8.4.1]	mcrA	Custom	K00399	[EC:2.8.4.1]
		methyl-coenzyme M reductase beta subunit [EC:2.8.4.1]	mcrB	Custom	K00401	[EC:2.8.4.1]
		methyl-coenzyme M reductase gamma subunit [EC:2.8.4.1]	mcrG	Custom	K00402	[EC:2.8.4.1]
		methyl-coenzyme M reductase subunit C	mcrC	Custom	K03421
Nitrogen	Ammonia oxidation	methane/ammonia monooxygenase subunit A [EC:1.14.18.3 1.14.99.39]	pmoA-amoA	Custom	K10944	[EC:1.14.18.3 1.14.99.39]	not included in this cycle
							Move archael amoA,gamma Amo Beta Amo to Nitogencycle
			ArchamoA	Custom	K10944	EC:1.14.99.39]	amoA added	Added clade A-B commamox
	N2 fixation	nitrogenase iron-iron protein, alpha chain [EC:1.18.6.1]	anfD	Custom	K02586	[EC:1.18.6.1]	Manually split up nitrogenase in 3 different classs
		Nitrogenase iron-iron protein, beta chain [EC:1.18.6.1]	anfK	Custom	K02591	[EC:1.18.6.1]
		nitrogenase delta subunit [EC:1.18.6.1]	anfG	Custom	K00531	[EC:1.18.6.1]
		nitrogenase molybdenum-iron protein alpha chain [EC:1.18.6.1]	nifD	Custom	K02586	[EC:1.18.6.1]	miscellaneous removal?
		nitrogenase molybdenum-iron protein beta chain [EC:1.18.6.1]	nifK	Custom	K02591	[EC:1.18.6.1]
		nitrogenase vanadium-iron protein, alpha chain [EC:1.18.6.1]	vnfD	Custom	K02586	[EC:1.18.6.1]
		Nitrogenase vanadium-iron protein beta chain [EC:1.18.6.1]	vnfK	Custom	K02591	[EC:1.18.6.1]
		Nitrogenase vanadium-iron protein delta chain [EC:1.18.6.1]	vnfG	Custom	K00531	[EC:1.18.6.1]
		nitrogenase iron protein NifH [EC:1.18.6.1]	nifh	Custom	K02588	[EC:1.18.6.1]
	Nitrite oxidation	nitrate reductase / nitrite oxidoreductase, alpha subunit [EC:1.7.5.1 1.7.99.-]	narG, narZ, nxrA	Custom	K00370	[EC:1.7.5.1 1.7.99.-]	Manually split up nxr annomox-nitrospira /nitrobacter/rest
		nitrate reductase / nitrite oxidoreductase, beta subunit [EC:1.7.5.1 1.7.99.-]	narH, narY, nxrB	Custom	K00371	[EC:1.7.5.1 1.7.99.-]
	Nitrate reduction	periplasmic nitrate reductase NapA [EC:1.7.99.-]	napA	Custom	K02567	[EC:1.7.99.-]
		Nitrate reductase cytochrome c-type subunit	napB	Custom	K02568
		nitrate reductase / nitrite oxidoreductase, alpha subunit [EC:1.7.5.1 1.7.99.-]	narG, narZ, nxrA	Custom	K00370	[EC:1.7.5.1 1.7.99.-]
		nitrate reductase / nitrite oxidoreductase, beta subunit [EC:1.7.5.1 1.7.99.-]	narH, narY, nxrB	Custom	K00371	[EC:1.7.5.1 1.7.99.-]
		nitrate reductase gamma subunit	narI, narV	Custom	K00374	[EC:1.7.5.1 1.7.99.-]
		nitrate reductase (NAD(P)H) [EC:1.7.1.1 1.7.1.2 1.7.1.3]	NR	Custom	K10534	[EC:1.7.1.1 1.7.1.2 1.7.1.3]
		ferredoxin-nitrate reductase [EC:1.7.7.2]	narB	Custom	K00367	[EC:1.7.7.2]
		assimilatory nitrate reductase catalytic subunit [EC:1.7.99.-]	nasA	Custom	K00372	[EC:1.7.99.-]
		assimilatory nitrate reductase electron transfer subunit [EC:1.7.99.-]	nasB	Custom	K00360	[EC:1.7.99.-]
	Nitrite reduction	cytochrome c nitrite reductase small subunit	nrfH	Custom	K15876
		ferredoxin-nitrite reductase [EC:1.7.7.1]	nirA	Custom	K00366	[EC:1.7.7.1]
		nitrite reductase (cytochrome c-552) [EC:1.7.2.2]	nrfA	Custom	K03385	[EC:1.7.2.2]
		nitrite reductase (NAD(P)H) [EC:1.7.1.4]	NIT-6	Custom	K17877	[EC:1.7.1.4]
		cytochrome c nitrite reductase, NrfD subunit [EC:1.7.2.2]	nrfD	Custom	K04015	[EC:1.7.2.2]	niet in metabase, manual added			09190 Not Included in Pathway or Brite
		nitrite reductase (NADH) large subunit [EC:1.7.1.15]	NirB	Custom	K00362	EC:1.7.1.15]
		nitrite reductase (NADH) small subunit [EC:1.7.1.15]	NirD	Custom	K00363	EC:1.7.1.15]
		nitrite reductase (NO-forming) [EC:1.7.2.1]	nirK	Custom	K00368	[EC:1.7.2.1]
		nitrite reductase (NO-forming) / hydroxylamine reductase [EC:1.7.2.1 1.7.99.1]	nirS	Custom	K15864	[EC:1.7.2.1 1.7.99.1]
	Octaheme c-type cytochrome Shewanella-type	octaheme c-type cytochrome, tetrathionate reductase family [EC:1.7.2.2]	otr	TIGR04315	K03385	[EC:1.7.2.2]	some conversion as nitrite reductase
	Nitric oxide reduction	nitric oxide reductase subunit B [EC:1.7.2.5]	norB	Custom	K04561	[EC:1.7.2.5]
		nitric oxide reductase subunit C	norC	Custom	K02305
	Nitrous oxide reduction
		nitrous-oxide reductase [EC:1.7.2.4]	nosZ	Custom	K00376	[EC:1.7.2.4]
	Anammox	Hydrazine oxidoreductase A hydroxylamine oxidoreductase hydrazine dehydrogenase [EC:1.7.2.8]	hzoA / hdh	Custom	K20935	[EC:1.7.2.8]	manual	not enough sequences in Trembl
		Hydrazine synthase subunit A [EC 1.7.2.7]	hzsA	Custom	K20932	[EC 1.7.2.7]	manual	division between B/c and G not clear
		hydrazine synthase subunit B [EC 1.7.2.7]	hzsB	Custom	K20933	[EC:1.7.2.7]	manual
		hydrazine synthase subunit C [EC:1.7.2.7]	hzsC	Custom	K20934	[EC:1.7.2.7]	manual
	hydroxylamine reduction	hydroxylamine dehydrogenase [EC:1.7.2.6]	hao	Custom	K10535	[EC:1.7.2.6]
Urease	Urease	urease subunit alpha [EC:3.5.1.5]	ureC	Custom	K01428	[EC:3.5.1.5]
		urease subunit beta [EC:3.5.1.5]	ureB	Custom	K01429	[EC:3.5.1.5]
		urease subunit gamma [EC:3.5.1.5]	ureA	Custom	K01430	[EC:3.5.1.5]
		urease subunit beta/gamma [EC:3.5.1.5]	ureAB	Custom	K14048	[EC:3.5.1.5]
		urease [EC:3.5.1.5]	URE	Custom	K01427	[EC:3.5.1.5]
Cyanate	Cyanase	cyanate lyase [EC:4.2.1.104]	cynS	Custom	K01725	[EC:4.2.1.104]
Nitriles	Nitrile hydratase	nitrile hydratase subunit alpha [EC:4.2.1.84]	nthA	Custom	K01721	[EC:4.2.1.84]
		nitrile hydratase subunit beta [EC:4.2.1.84]	nthB	Custom	K20807	[EC:4.2.1.84]
Oxygen	Oxygen metabolism - cytochrome c oxidase, caa3-type	cytochrome c oxidase subunit I [EC:1.9.3.1]	coxA	Custom	K02274	[EC:1.9.3.1]
		cytochrome c oxidase subunit I,coxAC; cytochrome c oxidase subunit I+III	coxA, coxAC	Custom	K02274,K15408
		cytochrome c oxidase subunit II [EC:1.9.3.1]	coxB	Custom	K02275	[EC:1.9.3.1]
	Oxygen metabolism - cytochrome c oxidase, cbb3-type	cytochrome c oxidase cbb3-type subunit I [EC:1.9.3.1]	ccoN	Custom	K00404	[EC:1.9.3.1]
		cytochrome c oxidase cbb3-type subunit II	ccoO	Custom	K00405
		cytochrome c oxidase cbb3-type subunit III	ccoP	Custom	K00406		miscellaneous removal?
	Oxygen metabolism - cytochrome (quinone) oxidase, bo type	cytochrome o ubiquinol oxidase subunit II [EC:1.10.3.10]	cyoA	Custom	K02297	[EC:1.10.3.10]
		cytochrome o ubiquinol oxidase subunit IV	cyoD	Custom	K02300
		heme o synthase [EC:2.5.1.141]	cyoE	Custom	K02257	[EC:2.5.1.141]
	Oxygen metabolism - cytochrome (quinone) oxidase, bd type	cytochrome bd ubiquinol oxidase subunit I [EC:1.10.3.14]	cydA	Custom	K00425	[EC:1.10.3.14]
		cytochrome bd ubiquinol oxidase subunit II [EC:1.10.3.14]	cydB	Custom	K00426	[EC:1.10.3.14]
	Oxygen metabolism - cytochrome (quinone) oxidase, aa3-600 type	cytochrome aa3-600 menaquinol oxidase subunit II [EC:1.10.3.12]	qoxA	Custom	K02826	[EC:1.10.3.12]
		cytochrome aa3-600 menaquinol oxidase subunit I [EC:1.10.3.12]	qoxB	Custom	K02827	[EC:1.10.3.12]
		cytochrome aa3-600 menaquinol oxidase subunit I,qoxC; cytochrome aa3-600 menaquinol oxidase subunit III	qoxB	Custom	K02827,K02828
C1 compounds	Methanol oxidation	PPQ-dependent methanol dehydrogenase [EC:1.1.2.7]	xoxF	Custom	K14028	[EC:1.1.2.7]	manually split up xoxf (1 2 3 4 5) and mxaF
		PPQ-dependent methanol dehydrogenase [EC:1.1.2.7]	mxaF/mdh	Custom	K14028	[EC:1.1.2.7]
		methanol dehydrogenase (cytochrome c) subunit 2	mdh2, mxaI	Custom	K14029	[EC:1.1.2.7]
		methanol dehydrogenase [EC:1.1.1.244]	mdh		K00093	[EC:1.1.1.244]
		NDMA-dependent methanol dehydrogenase EC 1.1.1.244	mdo	TIGR04266	K00093	[EC:1.1.1.244] 1.1.99.37	NDMA is tigr04266
		alcohol oxidase [EC:1.1.3.13]	MOX	Custom	K17066	[EC:1.1.3.13]	MOX
	Methylamine -> formaldehyde	methylamine dehydrogenase light chain [EC:1.4.9.1]	mauA	Custom	K15228	[EC:1.4.9.1]
		methylamine dehydrogenase heavy chain [EC:1.4.9.1]	mauB	Custom	K15229	[EC:1.4.9.1]
	Methylamine → methane	[methyl-Co(III) methylamine-specific corrinoid protein]:coenzyme M methyltransferase [EC:2.1.1.247]	mtbA	Custom	K14082	[EC:2.1.1.247]
	methanol→ methane	[methyl-Co(III) methanol-specific corrinoid protein]:coenzyme M methyltransferase [ec:2.1.1.246]	mtaA	Custom	K14080	[ec:2.1.1.246]
	Formaldehyde oxidation	glutathione-independent formaldehyde dehydrogenase [EC:1.2.1.46]	fdhA	Custom	K00148	[EC:1.2.1.46]
		S-formylglutathione hydrolase [EC:3.1.2.12]	frmB, ESD, fghA	Custom	K01070	[EC:3.1.2.12]
		S-(hydroxymethyl)glutathione dehydrogenase / alcohol dehydrogenase [EC:1.1.1.284 1.1.1.1]	frmA, ADH5, adhC	Custom	K00121	[EC:1.1.1.284 1.1.1.1]
		S-(hydroxymethyl)mycothiol dehydrogenase [EC:1.1.1.306]	adhE	Custom	K00153	[EC:1.1.1.306]
		5,6,7,8-tetrahydromethanopterin hydro-lyase [EC:4.2.1.147]	fae	Custom	K10713	[EC:4.2.1.147]
		formylmethanofuran--tetrahydromethanopterin N-formyltransferase [EC:2.3.1.101]	ftr	Custom	K00672	[EC:2.3.1.101]
		methenyltetrahydromethanopterin cyclohydrolase [EC:3.5.4.27]	mch	Custom	K01499	[EC:3.5.4.27]
	Formate oxidation	formate dehydrogenase [EC:1.17.1.9]	FDH	Custom	K00122	[EC:1.17.1.9]
		formate dehydrogenase major subunit [EC:1.17.1.9]	fdoG, fdhF, fdwA	Custom	K00123	[EC:1.17.1.9]
		formate dehydrogenase beta subunit [EC:1.17.1.9]	fdwB	Custom	K22515	[EC:1.17.1.9]
		formate dehydrogenase iron-sulfur subunit	fdoH, fdsB	Custom	K00124
		formate dehydrogenase subunit gamma	fdoI, fdsG	Custom	K00127
		formate dehydrogenase subunit delta [EC:1.17.1.9]	fdsD	Custom	K00126	[EC:1.17.1.9]
		formate dehydrogenase (coenzyme F420) beta subunit [EC:1.17.98.3 1.8.98.6]	fdhB	Custom	K00125	[EC:1.17.98.3 1.8.98.6]
		formate dehydrogenase (coenzyme F420) alpha subunit [EC:1.17.98.3 1.8.98.6]	fdhA	Custom	K22516	[EC:1.17.98.3 1.8.98.6]
		formate dehydrogenase (NADP+) alpha subunit [EC:1.17.1.10]	fdhA	Custom	K05299	[EC:1.17.1.10]	carbon fixation
		formate dehydrogenase (NADP+) beta subunit [EC:1.17.1.10]	fdhB	Custom	K15022	[EC:1.17.1.10]	carbon fixation	miscellaneous removal?
Carbon fixation	CO oxidation	aerobic carbon-monoxide dehydrogenase small subunit [EC:1.2.5.3]	coxS	Custom	K03518	[EC:1.2.5.3]
		aerobic carbon-monoxide dehydrogenase medium subunit [EC:1.2.5.3]	coxM	Custom	K03519	[EC:1.2.5.3]
		aerobic carbon-monoxide dehydrogenase large subunit [EC:1.2.5.3]	coxL	Custom	K03520	[EC:1.2.5.3]
	CBB cycle - Rubisco	ribulose-bisphosphate carboxylase large chain [EC:4.1.1.39] Form I	rbcL	Custom	K01601	[EC:4.1.1.39]
	(Aerobic C02 fixation)	ribulose-bisphosphate carboxylase large chain [EC:4.1.1.39] Form II	rbcL	Custom	K01601	[EC:4.1.1.39]
		ribulose-bisphosphate carboxylase large chain [EC:4.1.1.39] Form II/III	rbcL	Custom	K01601	[EC:4.1.1.39]
		ribulose-bisphosphate carboxylase large chain [EC:4.1.1.39] Form III	rbcL	Custom	K01601	[EC:4.1.1.39]
		ribulose-bisphosphate carboxylase large chain [EC:4.1.1.39] Form IV	rbcL	Custom	K01601	[EC:4.1.1.39]
		ribulose-bisphosphate carboxylase small chain [EC:4.1.1.39]	rbcS	Custom	K01602	[EC:4.1.1.39]
		phosphoribulokinase [EC:2.7.1.19]	PRK, prkB;	Custom	K00855	[EC:2.7.1.19]
	Wood Ljungdahl pathway	acetyl-CoA synthase [EC:2.3.1.169]	acsB	Custom	K14138	[EC:2.3.1.169]
	(Anaerobic C02 fixation)	acetyl-CoA decarbonylase/synthase complex subunit beta [EC:2.3.1.-]	cdhC	Custom	K00193	[EC:2.3.1.-]
		acetyl-CoA decarbonylase/synthase complex subunit alpha [EC:1.2.7.4]	cdhA	Custom	K00192	[EC:1.2.7.4]	not in WLP	->acetylocoA pathway
		acetyl-CoA decarbonylase/synthase complex subunit gamma [EC:2.1.1.245]	cdhE, acsC	Custom	K00197	[EC:2.1.1.245]
		acetyl-CoA decarbonylase/synthase complex subunit epsilon	cdhB	Custom	K00195		not in WLP	->acetylocoA pathway
		acetyl-CoA decarbonylase/synthase complex subunit delta [EC:2.1.1.245]	CdhD, acsD	Custom	K00194	[EC:2.1.1.245]
		anaerobic carbon-monoxide dehydrogenase catalytic subunit [EC:1.2.7.4]	cooS, acsA	Custom	K00198	[EC:1.2.7.4]
		anaerobic carbon-monoxide dehydrogenase iron sulfur subunit	cooF	Custom	K00196		miscellaneous removal?
	Serine Pathway	glycine hydroxymethyltransferase [EC:2.1.2.1]	glyA, SHMT	Custom	K00600	[EC:2.1.2.1]
	(formaldehyde CO2 fixation)	malate-CoA ligase subunit beta [EC:6.2.1.9]	mtkA	Custom	K14067	[EC:6.2.1.9]
		malate-CoA ligase subunit alpha [EC:6.2.1.9]	mtkB	Custom	K08692	[EC:6.2.1.9]
	Rump pathway	3-hexulose-6-phosphate synthase [EC:4.1.2.43]	hxlA	Custom	K08093	[EC:4.1.2.43]
	(Formaldehyde fixation)	bifunctional enzyme Fae/Hps [EC:4.2.1.147 4.1.2.43]	fae-hps	Custom	K13812	[EC:4.2.1.147 4.1.2.43]
		3-hexulose-6-phosphate synthase / 6-phospho-3-hexuloisomerase [EC:4.1.2.43 5.3.1.27]	hps-phi	Custom	K13831	[EC:4.1.2.43 5.3.1.27]
	pfo	pyruvate ferredoxin oxidoreductase alpha subunit [EC:1.2.7.1]	porA	Custom	K00169	[EC:1.2.7.1]
		pyruvate ferredoxin oxidoreductase beta subunit [EC:1.2.7.1]	porB	Custom	K00170	[EC:1.2.7.1]
		pyruvate ferredoxin oxidoreductase delta subunit [EC:1.2.7.1]	porD	Custom	K00171	[EC:1.2.7.1]
		pyruvate ferredoxin oxidoreductase gamma subunit [EC:1.2.7.1]	porG	Custom	K00172	[EC:1.2.7.1]
		pyruvate-ferredoxin/flavodoxin oxidoreductase [EC:1.2.7.1 1.2.7.-]	por, nifJ	Custom	K03737	[EC:1.2.7.1 1.2.7.-]
	3-Hydroxypropionate bi-cycle	malyl-CoA/(S)-citramalyl-CoA lyase [ec:4.1.3.24,4.1.3.25]	mcl	Custom	K08691	[EC4.1.3.24,4.1.3.25]
	Dicarboxylate-hydroxybutyrate cycle	succinate semialdehyde reductase (NADPH) [EC:1.1.1.-]	K14465	Custom	K14465	[EC:1.1.1.-]
	alpha KT	2-oxoglutarate/2-oxoacid ferredoxin oxidoreductase subunit alpha [EC:1.2.7.3 1.2.7.11]	korA, oorA, oforA	Custom	K00174	[EC:1.2.7.3 1.2.7.11]
		2-oxoglutarate/2-oxoacid ferredoxin oxidoreductase subunit beta [EC:1.2.7.3 1.2.7.11]	korB, oorB, oforB	Custom	K00175	[EC:1.2.7.3 1.2.7.11]
		2-oxoglutarate ferredoxin oxidoreductase subunit delta [EC:1.2.7.3]	korD, oorD	Custom	K00176	[EC:1.2.7.3]	miscellaneous removal?					have to think about this
		2-oxoglutarate ferredoxin oxidoreductase subunit gamma [EC:1.2.7.3]	korC, oorC	Custom	K00177	[EC:1.2.7.3]
	Reverse TCA cycle	ATP-citrate lyase alpha-subunit [EC:2.3.3.8]	aclA	Custom	K15230	[EC:2.3.3.8]
	CO2 fixation	ATP-citrate lyase beta-subunit [EC:2.3.3.8]	aclB	Custom	K15231	[EC:2.3.3.8]
Miscellaneous
Halogenated compounds	Halogenated compounds breakdown	2-haloacid dehalogenase [EC:3.8.1.2]	dehII	Custom	K01560	[EC:3.8.1.2]
		Tetrachloroethene reductive dehalogenase catalytic subunit PceA [EC:1.21.99.5]	Rdh, pceA	Custom	K21647	[EC:1.21.99.5]
Chlorite	Perchlorate reduction	DMSO reductase family type II enzyme, molybdopterin subunit / Perchlorate reductase subunit alpha (EC:1.97.1.-)	pcrA	Custom	K17050	[EC:1.97.1.-]	double entry
		clrA, serA; selenate/chlorate reductase subunit alpha [EC:1.97.1.9 1.97.1.1]	clrA, serA	Custom	K17050	[EC:1.97.1.9 1.97.1.1]
		DMSO reductase family type II enzyme, iron-sulfur subunit / Perchlorate reductase subunit beta	pcrB	Custom	K17051	[EC:1.97.1.-]	double entry
		clrb, serB; selenate/chlorate reductase subunit beta [EC:1.97.1.9 1.97.1.1]	clrb, serB	Custom	K17051	[EC:1.97.1.9 1.97.1.1]
		serC, clrC; selenate/chlorate reductase subunit gamma [ec:1.97.1.9,1.97.1.1]	serC, clrC	Custom	K17052	[EC:1.97.1.9 1.97.1.1]
	Chlorite reduction	chlorite dismutase [EC:1.13.11.49]	cld	Custom	K09162	[EC:1.13.11.49]
Arsenic	Arsenite oxidation	arsenite oxidase small subunit [EC:1.20.2.1 1.20.9.1]	aoxA	Custom	K08355	[EC:1.20.2.1 1.20.9.1]
		arsenite oxidase large subunit [EC:1.20.2.1 1.20.9.1]	aoxB	Custom	K08356	[EC:1.20.2.1 1.20.9.1]
	Arsenate reduction	arsenate reductase (glutaredoxin) [EC:1.20.4.1]	arsC	Custom	K03741	[EC:1.20.4.1]
		arsenate reductase (thioredoxin) [EC.1.20.4.- 3.1.3.48]	arsC	Custom	K03741	[EC.1.20.4.- 3.1.3.48]
		arsenate reductase, glutathione/glutaredoxin type	arsC	Custom	K03741
Selenium	Selenate reduction	putative selenate reductase FAD-binding subunit	ygfM	Custom	K12529
		probable selenate reductase, molybdenum-binding subunit	xdhD	Custom	K12528
		putative selenate reductase [EC:1.97.1.9]	ygfK	Custom	K12527	[EC:1.97.1.9]
Metals	Metal (Iron/Manganese) oxidation/reduction	decaheme c-type cytochrome, OmcA/MtrC family	mtrC	tigr03507	UNKNOWN2
		decaheme-associated outer membrane protein, MtrB/PioB family	mtrB	tigr03509	UNKNOWN3
